# Supplementary material for: Radiative plasma simulations of black hole accretion flow coronae in the hard and soft states
Source: Nat Commun. 2024 Aug 15;15:7026. doi: 10.1038/s41467-024-51257-1 (PMC11327351; doi:10.1038/s41467-024-51257-1)
Supplement: Supplementary file 3 — Source Data [file 41467_2024_51257_MOESM3_ESM.zip]

Archive with 16 entries (15 files):
- Source Data/
- __MACOSX/._Source Data
- Source Data/fig4.txt
- __MACOSX/Source Data/._fig4.txt
- Source Data/figS1a.txt
- __MACOSX/Source Data/._figS1a.txt
- Source Data/figS1c.txt
- __MACOSX/Source Data/._figS1c.txt
- Source Data/figS1b.txt
- __MACOSX/Source Data/._figS1b.txt
- Source Data/fig2a.txt
- __MACOSX/Source Data/._fig2a.txt
- Source Data/figS1d.txt
- __MACOSX/Source Data/._figS1d.txt
- Source Data/fig2b.txt
- __MACOSX/Source Data/._fig2b.txt
