# Supplementary material for: Radiative plasma simulations of black hole accretion flow coronae in the hard and soft states
Source: Nat Commun. 2024 Aug 15;15:7026. doi: 10.1038/s41467-024-51257-1 (PMC11327351; doi:10.1038/s41467-024-51257-1)
Supplement: Supplementary file 3 — Source Data [file 41467_2024_51257_MOESM3_ESM.zip › Source Data/fig4.txt]

# E (keV)	E F_E (keV cm-2 s-1) [HS min]	[HS max]	[SS min]	[SS max]
5.1100e-06	1.9584e-13	3.6151e-10	3.9168e-14	4.6667e-10
6.1171e-06	2.8064e-13	4.3149e-10	5.6129e-14	6.6879e-10
7.3227e-06	4.0216e-13	7.7984e-10	8.0433e-14	7.1338e-10
8.7659e-06	5.7631e-13	6.9705e-10	1.1526e-13	7.1072e-10
1.0494e-05	8.2585e-13	9.3863e-10	1.6517e-13	1.2996e-09
1.2562e-05	1.1835e-12	1.3175e-09	2.3670e-13	1.3755e-09
1.5037e-05	1.6959e-12	2.1644e-09	3.3919e-13	2.3663e-09
1.8001e-05	2.4303e-12	2.7693e-09	4.8608e-13	4.0166e-09
2.1549e-05	3.4826e-12	4.7475e-09	6.9657e-13	7.0280e-09
2.5796e-05	2.8385e-10	6.5194e-09	3.3592e-10	8.3514e-09
3.0880e-05	8.0729e-10	1.4762e-08	7.5992e-10	1.5763e-08
3.6965e-05	2.5753e-09	2.4147e-08	2.7863e-09	2.2955e-08
4.4251e-05	5.2864e-09	3.4649e-08	7.6077e-09	3.7367e-08
5.2972e-05	1.5104e-08	4.5488e-08	2.0680e-08	6.6531e-08
6.3412e-05	2.9551e-08	8.6486e-08	4.6497e-08	1.0845e-07
7.5909e-05	6.7281e-08	1.6401e-07	8.6447e-08	1.9652e-07
9.0870e-05	1.3634e-07	2.8730e-07	1.9277e-07	3.4024e-07
1.0878e-04	2.6654e-07	4.6734e-07	3.4357e-07	5.9058e-07
1.3022e-04	5.0910e-07	8.5863e-07	6.8871e-07	1.0518e-06
1.5588e-04	9.3042e-07	1.4118e-06	1.2827e-06	1.7440e-06
1.8660e-04	1.6939e-06	2.4722e-06	2.3371e-06	3.0672e-06
2.2338e-04	2.9834e-06	4.5092e-06	4.2141e-06	5.1690e-06
2.6741e-04	5.1017e-06	7.1232e-06	6.9805e-06	9.0066e-06
3.2011e-04	9.2228e-06	1.2326e-05	1.2643e-05	1.5262e-05
3.8320e-04	1.5834e-05	2.0799e-05	2.2485e-05	2.5755e-05
4.5872e-04	2.7414e-05	3.5225e-05	3.8870e-05	4.3859e-05
5.4912e-04	4.7034e-05	6.1056e-05	6.4839e-05	7.4063e-05
6.5735e-04	7.9629e-05	1.0122e-04	1.1235e-04	1.2403e-04
7.8690e-04	1.3799e-04	1.7492e-04	1.9514e-04	2.1236e-04
9.4199e-04	2.3340e-04	2.9337e-04	3.2900e-04	3.5625e-04
1.1276e-03	3.8888e-04	4.9060e-04	5.5560e-04	5.9952e-04
1.3499e-03	6.6313e-04	8.3050e-04	9.4142e-04	1.0049e-03
1.6159e-03	1.0972e-03	1.3777e-03	1.5741e-03	1.6908e-03
1.9344e-03	1.8344e-03	2.2959e-03	2.6328e-03	2.8305e-03
2.3156e-03	3.0402e-03	3.7648e-03	4.3569e-03	4.6399e-03
2.7720e-03	4.9528e-03	6.1655e-03	7.1427e-03	7.6074e-03
3.3183e-03	8.0236e-03	9.9716e-03	1.1600e-02	1.2321e-02
3.9723e-03	1.2838e-02	1.5933e-02	1.8554e-02	1.9713e-02
4.7552e-03	2.0146e-02	2.5078e-02	2.9342e-02	3.1156e-02
5.6924e-03	3.1166e-02	3.8802e-02	4.5486e-02	4.8229e-02
6.8143e-03	4.7348e-02	5.8617e-02	6.8882e-02	7.3003e-02
8.1573e-03	6.9296e-02	8.6112e-02	1.0100e-01	1.0720e-01
9.7650e-03	9.8724e-02	1.2254e-01	1.4320e-01	1.5190e-01
1.1689e-02	1.3437e-01	1.6644e-01	1.9348e-01	2.0533e-01
1.3993e-02	1.7422e-01	2.1550e-01	2.4761e-01	2.6195e-01
1.6751e-02	2.1309e-01	2.6158e-01	2.9537e-01	3.1140e-01
2.0053e-02	2.4299e-01	2.9572e-01	3.2285e-01	3.4189e-01
2.4005e-02	2.5718e-01	3.0877e-01	3.1861e-01	3.3799e-01
2.8736e-02	2.5325e-01	3.0247e-01	2.8083e-01	3.0036e-01
3.4399e-02	0.0000e+00	0.0000e+00	0.0000e+00	0.0000e+00
4.1179e-02	0.0000e+00	0.0000e+00	0.0000e+00	0.0000e+00
4.9294e-02	0.0000e+00	0.0000e+00	0.0000e+00	0.0000e+00
5.9009e-02	0.0000e+00	0.0000e+00	0.0000e+00	0.0000e+00
7.0639e-02	0.0000e+00	0.0000e+00	0.0000e+00	0.0000e+00
8.4561e-02	0.0000e+00	0.0000e+00	0.0000e+00	0.0000e+00
1.0123e-01	0.0000e+00	0.0000e+00	0.0000e+00	0.0000e+00
1.2118e-01	0.0000e+00	0.0000e+00	0.0000e+00	0.0000e+00
1.4506e-01	0.0000e+00	0.0000e+00	0.0000e+00	0.0000e+00
1.7365e-01	0.0000e+00	0.0000e+00	0.0000e+00	0.0000e+00
2.0787e-01	0.0000e+00	0.0000e+00	0.0000e+00	0.0000e+00
2.4884e-01	0.0000e+00	0.0000e+00	0.0000e+00	0.0000e+00
2.9788e-01	0.0000e+00	0.0000e+00	0.0000e+00	0.0000e+00
3.5659e-01	2.2095e-04	3.4000e-04	1.2467e-03	1.2787e-03
4.2687e-01	4.3490e-03	6.5780e-03	3.6783e-02	3.7286e-02
5.1100e-01	3.2967e-02	4.8261e-02	3.9344e-01	3.9683e-01
6.1171e-01	3.5601e-02	5.0594e-02	5.6231e-01	5.6592e-01
7.3227e-01	1.0543e-01	1.4300e-01	2.0119e+00	2.0267e+00
8.7659e-01	2.1635e-01	2.8004e-01	4.5644e+00	4.6049e+00
1.0494e+00	4.4294e-01	5.4915e-01	9.4519e+00	9.5575e+00
1.2562e+00	7.3809e-01	8.8318e-01	1.4521e+01	1.4718e+01
1.5037e+00	1.0360e+00	1.2178e+00	1.7236e+01	1.7536e+01
1.8001e+00	1.3448e+00	1.5570e+00	1.7533e+01	1.7921e+01
2.1549e+00	1.5775e+00	1.8199e+00	1.5062e+01	1.5503e+01
2.5796e+00	1.7408e+00	2.0485e+00	1.1666e+01	1.2124e+01
3.0880e+00	1.8581e+00	2.2591e+00	8.4236e+00	9.0165e+00
3.6965e+00	1.9640e+00	2.4907e+00	5.9679e+00	6.6208e+00
4.4251e+00	2.1557e+00	2.7948e+00	4.4192e+00	5.2601e+00
5.2972e+00	2.4648e+00	3.2447e+00	3.9396e+00	4.8998e+00
6.3412e+00	2.8542e+00	3.7678e+00	4.0516e+00	5.1677e+00
7.5909e+00	3.0021e+00	4.0659e+00	3.7341e+00	5.0713e+00
9.0870e+00	2.8316e+00	4.0604e+00	2.5557e+00	4.0939e+00
1.0878e+01	3.0006e+00	4.3499e+00	2.0499e+00	3.8227e+00
1.3022e+01	3.3555e+00	4.9037e+00	2.0142e+00	3.9634e+00
1.5588e+01	3.7684e+00	5.5000e+00	1.9634e+00	4.1132e+00
1.8660e+01	4.2631e+00	6.1915e+00	1.9281e+00	4.2381e+00
2.2338e+01	4.8007e+00	6.9187e+00	1.8754e+00	4.3485e+00
2.6741e+01	5.3853e+00	7.7066e+00	1.8784e+00	4.4297e+00
3.2011e+01	5.9299e+00	8.4881e+00	1.8255e+00	4.4457e+00
3.8320e+01	6.3779e+00	9.1690e+00	1.7683e+00	4.4237e+00
4.5872e+01	6.6384e+00	9.7514e+00	1.7033e+00	4.3108e+00
5.4912e+01	6.7870e+00	1.0069e+01	1.5638e+00	4.1052e+00
6.5735e+01	6.6160e+00	1.0284e+01	1.3840e+00	3.8566e+00
7.8690e+01	6.2989e+00	1.0381e+01	1.1877e+00	3.5987e+00
9.4199e+01	5.9085e+00	1.0372e+01	9.6018e-01	3.1467e+00
1.1276e+02	5.5717e+00	1.0447e+01	7.6463e-01	2.8011e+00
1.3499e+02	5.3121e+00	1.0657e+01	5.9894e-01	2.5071e+00
1.6159e+02	5.1093e+00	1.0935e+01	4.8765e-01	2.2639e+00
1.9344e+02	4.8468e+00	1.1152e+01	3.6153e-01	1.9731e+00
2.3156e+02	4.4771e+00	1.1079e+01	2.8257e-01	1.8008e+00
2.7720e+02	4.0174e+00	1.1004e+01	2.3455e-01	1.5600e+00
3.3183e+02	3.3722e+00	1.0284e+01	1.7999e-01	1.3829e+00
3.9723e+02	2.7841e+00	9.5052e+00	1.6897e-01	1.2190e+00
4.7552e+02	2.3273e+00	8.7969e+00	1.4343e-01	9.4699e-01
5.6924e+02	1.8817e+00	7.3519e+00	1.1787e-01	8.4139e-01
6.8143e+02	1.4248e+00	5.7475e+00	8.9388e-02	6.1176e-01
8.1573e+02	9.0815e-01	4.1783e+00	5.1517e-02	4.1135e-01
9.7650e+02	5.2305e-01	2.9672e+00	2.0716e-02	2.8156e-01
1.1689e+03	2.3600e-01	1.9631e+00	1.1989e-02	1.4612e-01
1.3993e+03	9.7026e-02	1.2880e+00	4.9502e-03	1.0748e-01
1.6751e+03	3.3947e-02	6.9040e-01	1.2683e-03	6.0902e-02
2.0053e+03	1.3194e-02	4.1884e-01	3.4256e-04	3.4892e-02
2.4005e+03	2.1976e-03	1.8268e-01	1.2948e-48	1.6010e-02
2.8736e+03	5.8146e-04	7.4425e-02	9.8926e-59	7.4033e-03
3.4399e+03	3.5702e-70	2.6505e-02	7.1403e-71	8.0613e-04
4.1179e+03	9.7136e-85	1.3760e-02	1.9427e-85	2.7406e-04
4.9294e+03	3.3164e-102	8.9856e-03	6.6328e-103	1.6233e-04
5.9009e+03	3.8084e-123	5.8080e-04	7.6167e-124	7.6167e-124
7.0639e+03	3.0413e-148	3.0413e-148	6.0827e-149	6.0827e-149
8.4561e+03	2.5599e-178	2.5599e-178	5.1198e-179	5.1198e-179
1.0123e+04	2.3729e-214	2.3729e-214	4.7458e-215	4.7458e-215
1.2118e+04	1.6218e-257	1.6218e-257	3.2436e-258	3.2436e-258
1.4506e+04	0.0000e+00	0.0000e+00	0.0000e+00	0.0000e+00
1.7365e+04	0.0000e+00	0.0000e+00	0.0000e+00	0.0000e+00
2.0787e+04	0.0000e+00	0.0000e+00	0.0000e+00	0.0000e+00
2.4884e+04	0.0000e+00	0.0000e+00	0.0000e+00	0.0000e+00
2.9788e+04	0.0000e+00	0.0000e+00	0.0000e+00	0.0000e+00
3.5659e+04	0.0000e+00	0.0000e+00	0.0000e+00	0.0000e+00
4.2687e+04	0.0000e+00	0.0000e+00	0.0000e+00	0.0000e+00
