# Supplementary material for: Radiative plasma simulations of black hole accretion flow coronae in the hard and soft states
Source: Nat Commun. 2024 Aug 15;15:7026. doi: 10.1038/s41467-024-51257-1 (PMC11327351; doi:10.1038/s41467-024-51257-1)
Supplement: Supplementary file 3 — Source Data [file 41467_2024_51257_MOESM3_ESM.zip › Source Data/figS1a.txt]

# x (m_e c^2)	log10(x\ell_{x	esc})	[+sync]	[+pa]	[ext]	[-pp]	[-SSA]	[-comp]	[+comp]
-9.0000e+00	-9.3532e+00	-2.7904e+00	-1.0000e+02	-1.0000e+02	-1.0000e+02	-1.0000e+02	-9.3387e+00	-1.0000e+02
-8.9490e+00	-1.3010e+01	-2.5759e+00	-1.0000e+02	-1.0000e+02	-1.0000e+02	-2.5765e+00	-1.2695e+01	-1.0000e+02
-8.8980e+00	-1.2898e+01	-2.3699e+00	-1.0000e+02	-1.0000e+02	-1.0000e+02	-2.3702e+00	-1.0000e+02	-1.0383e+01
-8.8471e+00	-1.2784e+01	-2.1744e+00	-1.0000e+02	-1.0000e+02	-1.0000e+02	-2.1745e+00	-1.0000e+02	-1.0365e+01
-8.7961e+00	-1.2669e+01	-1.9903e+00	-1.0000e+02	-1.0000e+02	-1.0000e+02	-1.9905e+00	-1.0000e+02	-1.0345e+01
-8.7451e+00	-1.2552e+01	-1.8185e+00	-1.0000e+02	-1.0000e+02	-1.0000e+02	-1.8188e+00	-1.0000e+02	-1.0324e+01
-8.6941e+00	-1.2434e+01	-1.6593e+00	-1.0000e+02	-1.0000e+02	-1.0000e+02	-1.6597e+00	-1.0000e+02	-1.0303e+01
-8.6431e+00	-1.2315e+01	-1.5130e+00	-1.0000e+02	-1.0000e+02	-1.0000e+02	-1.5136e+00	-1.0000e+02	-1.0282e+01
-8.5922e+00	-1.2193e+01	-1.3796e+00	-1.0000e+02	-1.0000e+02	-1.0000e+02	-1.3803e+00	-1.0000e+02	-1.0262e+01
-8.5412e+00	-1.2094e+01	-1.2119e+00	-1.0000e+02	-1.0000e+02	-1.0000e+02	-1.2130e+00	-1.0000e+02	-1.0241e+01
-8.4902e+00	-1.1943e+01	-1.1459e+00	-1.0000e+02	-1.0000e+02	-1.0000e+02	-1.1472e+00	-1.0000e+02	-1.0223e+01
-8.4392e+00	-1.1802e+01	-1.0668e+00	-1.0000e+02	-1.0000e+02	-1.0000e+02	-1.0682e+00	-1.0000e+02	-1.0207e+01
-8.3882e+00	-1.1672e+01	-9.7861e-01	-1.0000e+02	-1.0000e+02	-1.0000e+02	-9.8041e-01	-1.0000e+02	-1.0192e+01
-8.3373e+00	-1.1550e+01	-8.8803e-01	-1.0000e+02	-1.0000e+02	-1.0000e+02	-8.9041e-01	-1.0000e+02	-1.0179e+01
-8.2863e+00	-1.1429e+01	-8.0079e-01	-1.0000e+02	-1.0000e+02	-1.0000e+02	-8.0387e-01	-1.0000e+02	-1.0167e+01
-8.2353e+00	-1.1303e+01	-7.2141e-01	-1.0000e+02	-1.0000e+02	-1.0000e+02	-7.2524e-01	-1.0000e+02	-1.0158e+01
-8.1843e+00	-1.1168e+01	-6.5200e-01	-1.0000e+02	-1.0000e+02	-1.0000e+02	-6.5648e-01	-1.0000e+02	-1.0153e+01
-8.1333e+00	-1.1020e+01	-5.9221e-01	-1.0000e+02	-1.0000e+02	-1.0000e+02	-5.9688e-01	-1.0000e+02	-1.0155e+01
-8.0824e+00	-1.0864e+01	-5.3997e-01	-1.0000e+02	-1.0000e+02	-1.0000e+02	-5.4457e-01	-1.0000e+02	-1.0167e+01
-8.0314e+00	-1.0703e+01	-4.9361e-01	-1.0000e+02	-1.0000e+02	-1.0000e+02	-4.9802e-01	-1.0000e+02	-1.0193e+01
-7.9804e+00	-1.0539e+01	-4.5196e-01	-1.0000e+02	-1.0000e+02	-1.0000e+02	-4.5612e-01	-1.0000e+02	-1.0245e+01
-7.9294e+00	-1.0371e+01	-4.1414e-01	-1.0000e+02	-1.0000e+02	-1.0000e+02	-4.1803e-01	-1.0000e+02	-1.0347e+01
-7.8784e+00	-1.0202e+01	-3.7948e-01	-1.0000e+02	-1.0000e+02	-1.0000e+02	-3.8307e-01	-1.0000e+02	-1.0580e+01
-7.8275e+00	-1.0032e+01	-3.4745e-01	-1.0000e+02	-1.0000e+02	-1.0000e+02	-3.5073e-01	-1.1593e+01	-1.0000e+02
-7.7765e+00	-9.8613e+00	-3.1761e-01	-1.0000e+02	-1.0000e+02	-1.0000e+02	-3.2058e-01	-1.0333e+01	-1.0000e+02
-7.7255e+00	-9.6901e+00	-2.8964e-01	-1.0000e+02	-1.0000e+02	-1.0000e+02	-2.9231e-01	-9.9479e+00	-1.0000e+02
-7.6745e+00	-9.5189e+00	-2.6330e-01	-1.0000e+02	-1.0000e+02	-1.0000e+02	-2.6569e-01	-9.6740e+00	-1.0000e+02
-7.6235e+00	-9.3480e+00	-2.3845e-01	-1.0000e+02	-1.0000e+02	-1.0000e+02	-2.4058e-01	-9.4446e+00	-1.0000e+02
-7.5725e+00	-9.1775e+00	-2.1502e-01	-1.0000e+02	-1.0000e+02	-1.0000e+02	-2.1690e-01	-9.2387e+00	-1.0000e+02
-7.5216e+00	-9.0075e+00	-1.9300e-01	-1.0000e+02	-1.0000e+02	-1.0000e+02	-1.9466e-01	-9.0467e+00	-1.0000e+02
-7.4706e+00	-8.8381e+00	-1.7246e-01	-1.0000e+02	-1.0000e+02	-1.0000e+02	-1.7393e-01	-8.8637e+00	-1.0000e+02
-7.4196e+00	-8.6691e+00	-1.5352e-01	-1.0000e+02	-1.0000e+02	-1.0000e+02	-1.5482e-01	-8.6865e+00	-1.0000e+02
-7.3686e+00	-8.5005e+00	-1.3631e-01	-1.0000e+02	-1.0000e+02	-1.0000e+02	-1.3747e-01	-8.5133e+00	-1.0000e+02
-7.3176e+00	-8.3321e+00	-1.2099e-01	-1.0000e+02	-1.0000e+02	-1.0000e+02	-1.2204e-01	-8.3425e+00	-1.0000e+02
-7.2667e+00	-8.1637e+00	-1.0772e-01	-1.0000e+02	-1.0000e+02	-1.0000e+02	-1.0865e-01	-8.1731e+00	-1.0000e+02
-7.2157e+00	-7.9951e+00	-9.6592e-02	-1.0000e+02	-1.0000e+02	-1.0000e+02	-9.7440e-02	-8.0042e+00	-1.0000e+02
-7.1647e+00	-7.8263e+00	-8.7700e-02	-1.0000e+02	-1.0000e+02	-1.0000e+02	-8.8471e-02	-7.8351e+00	-1.0000e+02
-7.1137e+00	-7.6570e+00	-8.1066e-02	-1.0000e+02	-1.0000e+02	-1.0000e+02	-8.1767e-02	-7.6655e+00	-1.0000e+02
-7.0627e+00	-7.4873e+00	-7.6664e-02	-1.0000e+02	-1.0000e+02	-1.0000e+02	-7.7303e-02	-7.4949e+00	-1.0000e+02
-7.0118e+00	-7.3172e+00	-7.4422e-02	-1.0000e+02	-1.0000e+02	-1.0000e+02	-7.5005e-02	-7.3233e+00	-1.0000e+02
-6.9608e+00	-7.1467e+00	-7.4240e-02	-1.0000e+02	-1.0000e+02	-1.0000e+02	-7.4771e-02	-7.1508e+00	-1.0000e+02
-6.9098e+00	-6.9759e+00	-7.6003e-02	-1.0000e+02	-1.0000e+02	-1.0000e+02	-7.6487e-02	-6.9775e+00	-1.0000e+02
-6.8588e+00	-6.8050e+00	-7.9604e-02	-1.0000e+02	-1.0000e+02	-1.0000e+02	-8.0045e-02	-6.8038e+00	-1.0000e+02
-6.8078e+00	-6.6342e+00	-8.4958e-02	-1.0000e+02	-1.0000e+02	-1.0000e+02	-8.5358e-02	-6.6298e+00	-1.0000e+02
-6.7569e+00	-6.4634e+00	-9.2007e-02	-1.0000e+02	-1.0000e+02	-1.0000e+02	-9.2368e-02	-6.4558e+00	-1.0000e+02
-6.7059e+00	-6.2929e+00	-1.0073e-01	-1.0000e+02	-1.0000e+02	-1.0000e+02	-1.0105e-01	-6.2819e+00	-1.0000e+02
-6.6549e+00	-6.1227e+00	-1.1112e-01	-1.0000e+02	-1.0000e+02	-1.0000e+02	-1.1140e-01	-6.1083e+00	-1.0000e+02
-6.6039e+00	-5.9528e+00	-1.2322e-01	-1.0000e+02	-1.0000e+02	-1.0000e+02	-1.2344e-01	-5.9351e+00	-1.0000e+02
-6.5529e+00	-5.7833e+00	-1.3706e-01	-1.0000e+02	-1.0000e+02	-1.0000e+02	-1.3722e-01	-5.7621e+00	-1.0000e+02
-6.5020e+00	-5.6142e+00	-1.5271e-01	-1.0000e+02	-1.0000e+02	-1.0000e+02	-1.5280e-01	-5.5896e+00	-1.0000e+02
-6.4510e+00	-5.4456e+00	-1.7024e-01	-1.0000e+02	-1.0000e+02	-1.0000e+02	-1.7023e-01	-5.4173e+00	-1.0000e+02
-6.4000e+00	-5.2774e+00	-1.8972e-01	-1.0000e+02	-1.0000e+02	-1.0000e+02	-1.8960e-01	-5.2454e+00	-1.0000e+02
-6.3490e+00	-5.1097e+00	-2.1125e-01	-1.0000e+02	-1.0000e+02	-1.0000e+02	-2.1100e-01	-5.0738e+00	-1.0000e+02
-6.2980e+00	-4.9424e+00	-2.3490e-01	-1.0000e+02	-1.0000e+02	-1.0000e+02	-2.3451e-01	-4.9023e+00	-1.0000e+02
-6.2471e+00	-4.7754e+00	-2.6076e-01	-1.0000e+02	-1.0000e+02	-1.0000e+02	-2.6023e-01	-4.7308e+00	-1.0000e+02
-6.1961e+00	-4.6089e+00	-2.8893e-01	-1.0000e+02	-1.0000e+02	-1.0000e+02	-2.8826e-01	-4.5591e+00	-1.0000e+02
-6.1451e+00	-4.4426e+00	-3.1947e-01	-1.0000e+02	-1.0000e+02	-1.0000e+02	-3.1869e-01	-4.3871e+00	-1.0000e+02
-6.0941e+00	-4.2765e+00	-3.5247e-01	-1.0000e+02	-1.0000e+02	-1.0000e+02	-3.5162e-01	-4.2144e+00	-1.0000e+02
-6.0431e+00	-4.1107e+00	-3.8799e-01	-1.0000e+02	-1.0000e+02	-1.0000e+02	-3.8714e-01	-4.0410e+00	-1.0000e+02
-5.9922e+00	-3.9451e+00	-4.2611e-01	-1.0000e+02	-1.0000e+02	-1.0000e+02	-4.2535e-01	-3.8667e+00	-1.0000e+02
-5.9412e+00	-3.7796e+00	-4.6689e-01	-1.0000e+02	-1.0000e+02	-1.0000e+02	-4.6637e-01	-3.6914e+00	-1.0000e+02
-5.8902e+00	-3.6143e+00	-5.1039e-01	-1.0000e+02	-1.0000e+02	-1.0000e+02	-5.1034e-01	-3.5152e+00	-1.0000e+02
-5.8392e+00	-3.4493e+00	-5.5669e-01	-1.0000e+02	-1.0000e+02	-1.0000e+02	-5.5744e-01	-3.3381e+00	-1.0000e+02
-5.7882e+00	-3.2845e+00	-6.0587e-01	-1.0000e+02	-1.0000e+02	-1.0000e+02	-6.0794e-01	-3.1604e+00	-1.0000e+02
-5.7373e+00	-3.1202e+00	-6.5800e-01	-1.0000e+02	-1.0000e+02	-1.0000e+02	-6.6221e-01	-2.9825e+00	-1.0000e+02
-5.6863e+00	-2.9564e+00	-7.1319e-01	-1.0000e+02	-1.0000e+02	-1.0000e+02	-7.2085e-01	-2.8052e+00	-1.0000e+02
-5.6353e+00	-2.7935e+00	-7.7153e-01	-1.0000e+02	-1.0000e+02	-1.0000e+02	-7.8479e-01	-2.6296e+00	-1.0000e+02
-5.5843e+00	-2.6316e+00	-8.3314e-01	-1.0000e+02	-1.0000e+02	-1.0000e+02	-8.5555e-01	-2.4580e+00	-1.0000e+02
-5.5333e+00	-2.4713e+00	-8.9812e-01	-1.0000e+02	-1.0000e+02	-1.0000e+02	-9.3557e-01	-2.2935e+00	-1.0000e+02
-5.4824e+00	-2.3132e+00	-9.6663e-01	-1.0000e+02	-1.0000e+02	-1.0000e+02	-1.0288e+00	-2.1418e+00	-1.0000e+02
-5.4314e+00	-2.1584e+00	-1.0388e+00	-1.0000e+02	-1.0000e+02	-1.0000e+02	-1.1412e+00	-2.0112e+00	-1.0000e+02
-5.3804e+00	-2.0112e+00	-1.1148e+00	-1.0000e+02	-1.0000e+02	-1.0000e+02	-1.2811e+00	-1.9139e+00	-1.0000e+02
-5.3294e+00	-1.8845e+00	-1.1947e+00	-1.0000e+02	-1.0000e+02	-1.0000e+02	-1.4565e+00	-1.8635e+00	-1.0000e+02
-5.2784e+00	-1.7945e+00	-1.2788e+00	-1.0000e+02	-1.0000e+02	-1.0000e+02	-1.6695e+00	-1.8690e+00	-1.0000e+02
-5.2275e+00	-1.7451e+00	-1.3672e+00	-1.0000e+02	-1.0000e+02	-1.0000e+02	-1.9141e+00	-1.9324e+00	-1.0000e+02
-5.1765e+00	-1.7272e+00	-1.4601e+00	-1.0000e+02	-1.0000e+02	-1.0000e+02	-2.1804e+00	-2.0588e+00	-1.0000e+02
-5.1255e+00	-1.7283e+00	-1.5577e+00	-1.0000e+02	-1.0000e+02	-1.0000e+02	-2.4591e+00	-2.2765e+00	-1.0000e+02
-5.0745e+00	-1.7378e+00	-1.6602e+00	-1.0000e+02	-1.0000e+02	-1.0000e+02	-2.7434e+00	-2.7512e+00	-1.0000e+02
-5.0235e+00	-1.7483e+00	-1.7678e+00	-1.0000e+02	-1.0000e+02	-1.0000e+02	-3.0289e+00	-1.0000e+02	-2.7981e+00
-4.9725e+00	-1.7551e+00	-1.8807e+00	-1.0000e+02	-1.0000e+02	-1.0000e+02	-3.3132e+00	-1.0000e+02	-2.3264e+00
-4.9216e+00	-1.7558e+00	-1.9993e+00	-1.0000e+02	-1.0000e+02	-1.0000e+02	-3.5953e+00	-1.0000e+02	-2.1201e+00
-4.8706e+00	-1.7499e+00	-2.1235e+00	-1.0000e+02	-1.0000e+02	-1.0000e+02	-3.8754e+00	-1.0000e+02	-1.9906e+00
-4.8196e+00	-1.7374e+00	-2.2538e+00	-1.0000e+02	-1.0000e+02	-1.0000e+02	-4.1543e+00	-1.0000e+02	-1.8976e+00
-4.7686e+00	-1.7193e+00	-2.3904e+00	-1.0000e+02	-1.0000e+02	-1.0000e+02	-4.4334e+00	-1.0000e+02	-1.8252e+00
-4.7176e+00	-1.6966e+00	-2.5334e+00	-1.0000e+02	-1.0000e+02	-1.0000e+02	-4.7142e+00	-1.0000e+02	-1.7658e+00
-4.6667e+00	-1.6706e+00	-2.6831e+00	-1.0000e+02	-1.0000e+02	-1.0000e+02	-4.9981e+00	-1.0000e+02	-1.7150e+00
-4.6157e+00	-1.6422e+00	-2.8397e+00	-1.0000e+02	-1.0000e+02	-1.0000e+02	-5.2864e+00	-1.0000e+02	-1.6699e+00
-4.5647e+00	-1.6123e+00	-3.0035e+00	-1.0000e+02	-1.0000e+02	-1.0000e+02	-5.5803e+00	-1.0000e+02	-1.6289e+00
-4.5137e+00	-1.5814e+00	-3.1747e+00	-1.0000e+02	-1.0000e+02	-1.0000e+02	-5.8805e+00	-1.0000e+02	-1.5908e+00
-4.4627e+00	-1.5501e+00	-3.3536e+00	-1.0000e+02	-1.0000e+02	-1.0000e+02	-6.1879e+00	-1.0000e+02	-1.5549e+00
-4.4118e+00	-1.5185e+00	-3.5402e+00	-1.0000e+02	-1.0000e+02	-1.0000e+02	-6.5030e+00	-1.0000e+02	-1.5205e+00
-4.3608e+00	-1.4871e+00	-3.7349e+00	-1.0000e+02	-1.0000e+02	-1.0000e+02	-6.8261e+00	-1.0000e+02	-1.4872e+00
-4.3098e+00	-1.4558e+00	-3.9378e+00	-1.0000e+02	-1.0000e+02	-1.0000e+02	-7.1578e+00	-1.0000e+02	-1.4550e+00
-4.2588e+00	-1.4248e+00	-4.1492e+00	-1.0000e+02	-1.0000e+02	-1.0000e+02	-7.4983e+00	-1.0000e+02	-1.4234e+00
-4.2078e+00	-1.3941e+00	-4.3692e+00	-1.0000e+02	-1.0000e+02	-1.0000e+02	-7.8478e+00	-1.0000e+02	-1.3924e+00
-4.1569e+00	-1.3637e+00	-4.5979e+00	-1.0000e+02	-1.0000e+02	-1.0000e+02	-8.2066e+00	-1.0000e+02	-1.3620e+00
-4.1059e+00	-1.3337e+00	-4.8356e+00	-1.0000e+02	-1.0000e+02	-1.0000e+02	-8.5748e+00	-1.0000e+02	-1.3320e+00
-4.0549e+00	-1.3040e+00	-5.0822e+00	-1.0000e+02	-1.0000e+02	-1.0000e+02	-8.9525e+00	-1.0000e+02	-1.3024e+00
-4.0039e+00	-1.2745e+00	-5.3379e+00	-1.0000e+02	-1.0000e+02	-1.0000e+02	-9.3398e+00	-1.0000e+02	-1.2731e+00
-3.9529e+00	-1.2453e+00	-5.6027e+00	-1.0000e+02	-1.0000e+02	-1.0000e+02	-9.7369e+00	-1.0000e+02	-1.2440e+00
-3.9020e+00	-1.2163e+00	-5.8766e+00	-1.0000e+02	-1.0000e+02	-1.0000e+02	-1.0144e+01	-1.0000e+02	-1.2153e+00
-3.8510e+00	-1.1876e+00	-6.1597e+00	-1.0000e+02	-1.0000e+02	-1.0000e+02	-1.0560e+01	-1.0000e+02	-1.1867e+00
-3.8000e+00	-1.1590e+00	-6.4516e+00	-1.0000e+02	-1.0000e+02	-1.0000e+02	-1.0986e+01	-1.0000e+02	-1.1584e+00
-3.7490e+00	-1.1306e+00	-6.7524e+00	-1.0000e+02	-1.0000e+02	-1.0000e+02	-1.1421e+01	-1.0000e+02	-1.1302e+00
-3.6980e+00	-1.1023e+00	-7.0619e+00	-1.0000e+02	-1.0000e+02	-1.0000e+02	-1.1866e+01	-1.0000e+02	-1.1022e+00
-3.6471e+00	-1.0742e+00	-7.3797e+00	-1.0000e+02	-1.0000e+02	-1.0000e+02	-1.2319e+01	-1.0000e+02	-1.0744e+00
-3.5961e+00	-1.0463e+00	-7.7056e+00	-2.2072e+02	-1.0000e+02	-1.0000e+02	-1.2782e+01	-1.0000e+02	-1.0468e+00
-3.5451e+00	-1.0184e+00	-8.0394e+00	-2.0927e+02	-1.0000e+02	-1.0000e+02	-1.3252e+01	-1.0000e+02	-1.0192e+00
-3.4941e+00	-9.9069e-01	-8.3808e+00	-1.9782e+02	-1.0000e+02	-1.0000e+02	-1.3731e+01	-1.0000e+02	-9.9185e-01
-3.4431e+00	-9.6305e-01	-8.7296e+00	-1.8655e+02	-1.0000e+02	-1.0000e+02	-1.4217e+01	-1.0000e+02	-9.6458e-01
-3.3922e+00	-9.3547e-01	-9.0859e+00	-1.7713e+02	-1.0000e+02	-1.0000e+02	-1.4710e+01	-1.0000e+02	-9.3739e-01
-3.3412e+00	-9.0793e-01	-9.4495e+00	-1.6475e+02	-1.0000e+02	-1.0000e+02	-1.5211e+01	-1.0000e+02	-9.1028e-01
-3.2902e+00	-8.8042e-01	-9.8209e+00	-1.5230e+02	-1.0000e+02	-1.0000e+02	-1.5719e+01	-1.0000e+02	-8.8322e-01
-3.2392e+00	-8.5292e-01	-1.0200e+01	-1.4031e+02	-1.0000e+02	-9.9310e+01	-1.6234e+01	-1.0000e+02	-8.5618e-01
-3.1882e+00	-8.2540e-01	-1.0589e+01	-1.2979e+02	-1.0000e+02	-9.3929e+01	-1.6757e+01	-1.0000e+02	-8.2915e-01
-3.1373e+00	-7.9784e-01	-1.0986e+01	-1.2056e+02	-1.0000e+02	-8.8010e+01	-1.7289e+01	-1.0000e+02	-8.0211e-01
-3.0863e+00	-7.7024e-01	-1.1394e+01	-1.1314e+02	-1.0000e+02	-8.2138e+01	-1.7830e+01	-1.0000e+02	-7.7504e-01
-3.0353e+00	-7.4258e-01	-1.1813e+01	-1.0510e+02	-1.0000e+02	-7.6311e+01	-1.8382e+01	-1.0000e+02	-7.4794e-01
-2.9843e+00	-7.1484e-01	-1.2245e+01	-9.7471e+01	-1.0000e+02	-7.0533e+01	-1.8944e+01	-1.0000e+02	-7.2078e-01
-2.9333e+00	-6.8703e-01	-1.2689e+01	-9.0649e+01	-1.0000e+02	-6.4866e+01	-1.9519e+01	-1.0000e+02	-6.9357e-01
-2.8824e+00	-6.5913e-01	-1.3147e+01	-8.4586e+01	-1.0000e+02	-5.9548e+01	-2.0107e+01	-1.0000e+02	-6.6629e-01
-2.8314e+00	-6.3114e-01	-1.3620e+01	-7.9246e+01	-1.0000e+02	-5.4724e+01	-2.0710e+01	-1.0000e+02	-6.3894e-01
-2.7804e+00	-6.0306e-01	-1.4109e+01	-7.4467e+01	-1.0000e+02	-5.0414e+01	-2.1327e+01	-1.0000e+02	-6.1152e-01
-2.7294e+00	-5.7487e-01	-1.4614e+01	-6.9793e+01	-1.0000e+02	-4.6662e+01	-2.1961e+01	-1.0000e+02	-5.8404e-01
-2.6784e+00	-5.4658e-01	-1.5137e+01	-6.5426e+01	-1.0000e+02	-4.3573e+01	-2.2612e+01	-1.0000e+02	-5.5647e-01
-2.6275e+00	-5.1819e-01	-1.5679e+01	-6.1496e+01	-1.0000e+02	-4.0886e+01	-2.3281e+01	-1.0000e+02	-5.2884e-01
-2.5765e+00	-4.8969e-01	-1.6239e+01	-5.7948e+01	-1.0000e+02	-3.7587e+01	-2.3969e+01	-1.0000e+02	-5.0112e-01
-2.5255e+00	-4.6108e-01	-1.6819e+01	-5.4704e+01	-1.0000e+02	-3.4624e+01	-2.4677e+01	-1.0000e+02	-4.7334e-01
-2.4745e+00	-4.3236e-01	-1.7420e+01	-5.1679e+01	-1.0000e+02	-3.1971e+01	-2.5405e+01	-1.0000e+02	-4.4547e-01
-2.4235e+00	-4.0351e-01	-1.8042e+01	-4.8840e+01	-1.0000e+02	-2.9596e+01	-2.6154e+01	-1.0000e+02	-4.1753e-01
-2.3725e+00	-3.7455e-01	-1.8687e+01	-4.6200e+01	-1.0000e+02	-2.7472e+01	-2.6925e+01	-1.0000e+02	-3.8950e-01
-2.3216e+00	-3.4546e-01	-1.9355e+01	-4.3760e+01	-1.0000e+02	-2.5567e+01	-2.7720e+01	-1.0000e+02	-3.6139e-01
-2.2706e+00	-3.1623e-01	-2.0046e+01	-4.1479e+01	-1.0000e+02	-2.3864e+01	-2.8538e+01	-1.0000e+02	-3.3318e-01
-2.2196e+00	-2.8686e-01	-2.0763e+01	-3.9315e+01	-1.0000e+02	-2.2339e+01	-2.9381e+01	-1.0000e+02	-3.0488e-01
-2.1686e+00	-2.5734e-01	-2.1505e+01	-3.7239e+01	-1.0000e+02	-2.0930e+01	-3.0249e+01	-1.0000e+02	-2.7648e-01
-2.1176e+00	-2.2766e-01	-2.2273e+01	-3.5232e+01	-1.0000e+02	-1.9620e+01	-3.1144e+01	-1.0000e+02	-2.4796e-01
-2.0667e+00	-1.9781e-01	-2.3069e+01	-3.3288e+01	-1.0000e+02	-1.8391e+01	-3.2067e+01	-1.0000e+02	-2.1933e-01
-2.0157e+00	-1.6778e-01	-2.3894e+01	-3.1416e+01	-1.0000e+02	-1.7239e+01	-3.3018e+01	-1.0000e+02	-1.9056e-01
-1.9647e+00	-1.3756e-01	-2.4748e+01	-2.9622e+01	-1.0000e+02	-1.6164e+01	-3.3999e+01	-1.0000e+02	-1.6165e-01
-1.9137e+00	-1.0714e-01	-2.5633e+01	-2.7913e+01	-1.0000e+02	-1.5134e+01	-3.5010e+01	-1.0000e+02	-1.3258e-01
-1.8627e+00	-7.6493e-02	-2.6550e+01	-2.6291e+01	-1.0000e+02	-1.4131e+01	-3.6053e+01	-1.0000e+02	-1.0334e-01
-1.8118e+00	-4.5623e-02	-2.7499e+01	-2.4760e+01	-1.0000e+02	-1.3213e+01	-3.7128e+01	-1.0000e+02	-7.3929e-02
-1.7608e+00	-1.4513e-02	-2.8483e+01	-2.3322e+01	-1.0000e+02	-1.2398e+01	-3.8238e+01	-1.0000e+02	-4.4322e-02
-1.7098e+00	1.6849e-02	-2.9501e+01	-2.1973e+01	-1.0000e+02	-1.1668e+01	-3.9383e+01	-1.0000e+02	-1.4510e-02
-1.6588e+00	4.8471e-02	-3.0556e+01	-2.0710e+01	-1.0000e+02	-1.1000e+01	-4.0565e+01	-1.0000e+02	1.5518e-02
-1.6078e+00	8.0363e-02	-3.1649e+01	-1.9526e+01	-1.0000e+02	-1.0371e+01	-4.1784e+01	-1.0000e+02	4.5773e-02
-1.5569e+00	1.1253e-01	-3.2782e+01	-1.8413e+01	-1.0000e+02	-9.7676e+00	-4.3042e+01	-1.0000e+02	7.6262e-02
-1.5059e+00	1.4498e-01	-3.3954e+01	-1.7364e+01	-1.0000e+02	-9.1850e+00	-4.4341e+01	-1.0000e+02	1.0699e-01
-1.4549e+00	1.7770e-01	-3.5169e+01	-1.6374e+01	-1.0000e+02	-8.6201e+00	-4.5682e+01	-1.0000e+02	1.3796e-01
-1.4039e+00	2.1069e-01	-3.6428e+01	-1.5436e+01	-1.0000e+02	-8.0751e+00	-4.7067e+01	-1.0000e+02	1.6917e-01
-1.3529e+00	2.4395e-01	-3.7731e+01	-1.4544e+01	-1.0000e+02	-7.5541e+00	-4.8496e+01	-1.0000e+02	2.0061e-01
-1.3020e+00	2.7746e-01	-3.9081e+01	-1.3692e+01	-1.0000e+02	-7.0602e+00	-4.9973e+01	-1.0000e+02	2.3228e-01
-1.2510e+00	3.1119e-01	-4.0480e+01	-1.2876e+01	-1.0000e+02	-6.5947e+00	-5.1498e+01	-1.0000e+02	2.6414e-01
-1.2000e+00	3.4512e-01	-4.1928e+01	-1.2092e+01	-1.0000e+02	-6.1574e+00	-5.3072e+01	-1.0000e+02	2.9617e-01
-1.1490e+00	3.7919e-01	-4.3430e+01	-1.1338e+01	-1.0000e+02	-5.7473e+00	-5.4701e+01	-1.0000e+02	3.2834e-01
-1.0980e+00	4.1337e-01	-4.4984e+01	-1.0612e+01	-1.0000e+02	-5.3628e+00	-5.6381e+01	-1.0000e+02	3.6058e-01
-1.0471e+00	4.4759e-01	-4.6592e+01	-9.9120e+00	-1.0000e+02	-5.0018e+00	-5.8116e+01	-1.0000e+02	3.9286e-01
-9.9608e-01	4.8178e-01	-4.8261e+01	-9.2366e+00	-1.0000e+02	-4.6625e+00	-5.9913e+01	-1.0000e+02	4.2508e-01
-9.4510e-01	5.1584e-01	-4.9987e+01	-8.5842e+00	-1.0000e+02	-4.3430e+00	-6.1766e+01	-1.0000e+02	4.5717e-01
-8.9412e-01	5.4966e-01	-5.1771e+01	-7.9519e+00	-1.0000e+02	-4.0414e+00	-6.3678e+01	-1.0000e+02	4.8901e-01
-8.4314e-01	5.8313e-01	-5.3625e+01	-7.3369e+00	-1.0000e+02	-3.7562e+00	-6.5659e+01	-1.0000e+02	5.2049e-01
-7.9216e-01	6.1611e-01	-5.5537e+01	-6.7371e+00	-1.0000e+02	-3.4860e+00	-6.7701e+01	-1.0000e+02	5.5147e-01
-7.4118e-01	6.4843e-01	-5.7511e+01	-6.1514e+00	-1.0000e+02	-3.2295e+00	-6.9804e+01	-1.0000e+02	5.8179e-01
-6.9020e-01	6.7989e-01	-5.9562e+01	-5.5793e+00	-1.0000e+02	-2.9858e+00	-7.1986e+01	-1.0000e+02	6.1127e-01
-6.3922e-01	7.1031e-01	-6.1672e+01	-5.0206e+00	-1.0000e+02	-2.7542e+00	-7.4229e+01	-1.0000e+02	6.3972e-01
-5.8824e-01	7.3944e-01	-6.3846e+01	-4.4754e+00	-1.0000e+02	-2.5341e+00	-7.6536e+01	-1.0000e+02	6.6690e-01
-5.3725e-01	7.6702e-01	-6.6107e+01	-3.9443e+00	-1.0000e+02	-2.3249e+00	-7.8932e+01	-1.0000e+02	6.9259e-01
-4.8627e-01	7.9276e-01	-6.8427e+01	-3.4282e+00	-1.0000e+02	-2.1263e+00	-8.1389e+01	-1.0000e+02	7.1651e-01
-4.3529e-01	8.1633e-01	-7.0829e+01	-2.9281e+00	-1.0000e+02	-1.9379e+00	-8.3929e+01	-1.0000e+02	7.3837e-01
-3.8431e-01	8.3741e-01	-7.3352e+01	-2.4449e+00	-1.0000e+02	-1.7593e+00	-8.6594e+01	-1.0000e+02	7.5786e-01
-3.3333e-01	8.5570e-01	-7.5941e+01	-1.9801e+00	-1.0000e+02	-1.5905e+00	-8.9327e+01	-1.0000e+02	7.7461e-01
-2.8235e-01	8.7106e-01	-7.8618e+01	-1.5365e+00	-1.0000e+02	-1.4311e+00	-9.2151e+01	-1.0000e+02	7.8822e-01
-2.3137e-01	8.8369e-01	-8.1460e+01	-1.1187e+00	-1.0000e+02	-1.2807e+00	-9.5141e+01	-1.0000e+02	7.9814e-01
-1.8039e-01	8.9446e-01	-8.4364e+01	-7.3443e-01	-1.0000e+02	-1.1385e+00	-9.8199e+01	-1.0000e+02	8.0360e-01
-1.2941e-01	9.0501e-01	-8.7238e+01	-3.9241e-01	-1.0000e+02	-1.0029e+00	-1.0123e+02	-1.0000e+02	8.0354e-01
-7.8431e-02	9.1718e-01	-9.0076e+01	-1.0122e-01	-1.0000e+02	-8.7245e-01	-1.0422e+02	-1.0000e+02	7.9687e-01
-2.7451e-02	9.3096e-01	-9.2853e+01	1.3155e-01	-1.0000e+02	-7.4734e-01	-1.0714e+02	-1.0000e+02	7.8309e-01
2.3529e-02	9.4170e-01	-9.5591e+01	2.9972e-01	-1.0000e+02	-6.3253e-01	-1.1003e+02	-1.0000e+02	7.6359e-01
7.4510e-02	9.4416e-01	-9.8329e+01	4.1200e-01	-1.0000e+02	-5.3331e-01	-1.1293e+02	-1.0000e+02	7.4003e-01
1.2549e-01	9.3390e-01	-1.0108e+02	4.7346e-01	-1.0000e+02	-4.5385e-01	-1.1586e+02	-1.0000e+02	7.1382e-01
1.7647e-01	9.1043e-01	-1.0384e+02	4.9645e-01	-1.0000e+02	-3.9408e-01	-1.1880e+02	-1.0000e+02	6.8465e-01
2.2745e-01	8.7405e-01	-1.0658e+02	4.8830e-01	-1.0000e+02	-3.5290e-01	-1.2174e+02	-1.0000e+02	6.5191e-01
2.7843e-01	8.2580e-01	-1.0919e+02	4.5407e-01	-1.0000e+02	-3.2845e-01	-1.2456e+02	-1.0000e+02	6.1482e-01
3.2941e-01	7.6730e-01	-1.1173e+02	3.9812e-01	-1.0000e+02	-3.1837e-01	-1.2732e+02	-1.0000e+02	5.7258e-01
3.8039e-01	7.0010e-01	-1.1441e+02	3.2411e-01	-1.0000e+02	-3.2048e-01	-1.3023e+02	-1.0000e+02	5.2460e-01
4.3137e-01	6.2519e-01	-1.1738e+02	2.3492e-01	-1.0000e+02	-3.3332e-01	-1.3342e+02	-1.0000e+02	4.7061e-01
4.8235e-01	5.4300e-01	-1.2072e+02	1.3286e-01	-1.0000e+02	-3.5611e-01	-1.3699e+02	-1.0000e+02	4.1032e-01
5.3333e-01	4.5353e-01	-1.2447e+02	2.0177e-02	-1.0000e+02	-3.8856e-01	-1.4099e+02	-1.0000e+02	3.4309e-01
5.8431e-01	3.5684e-01	-1.2870e+02	-9.9441e-02	-1.0000e+02	-4.3041e-01	-1.4547e+02	-1.0000e+02	2.6762e-01
6.3529e-01	2.5297e-01	-1.3347e+02	-2.2235e-01	-1.0000e+02	-4.8147e-01	-1.5049e+02	-1.0000e+02	1.8292e-01
6.8627e-01	1.4019e-01	-1.3883e+02	-3.5346e-01	-1.0000e+02	-5.4335e-01	-1.5611e+02	-1.0000e+02	8.8614e-02
7.3725e-01	1.7535e-02	-1.4487e+02	-4.9516e-01	-1.0000e+02	-6.1689e-01	-1.6242e+02	-1.0000e+02	-1.5777e-02
7.8824e-01	-1.1555e-01	-1.5167e+02	-6.4797e-01	-1.0000e+02	-7.0254e-01	-1.6950e+02	-1.0000e+02	-1.3091e-01
8.3922e-01	-2.5966e-01	-1.5932e+02	-8.1194e-01	-1.0000e+02	-8.0082e-01	-1.7744e+02	-1.0000e+02	-2.5759e-01
8.9020e-01	-4.1560e-01	-1.6792e+02	-9.8729e-01	-1.0000e+02	-9.1243e-01	-1.8636e+02	-1.0000e+02	-3.9681e-01
9.4118e-01	-5.8449e-01	-1.7761e+02	-1.1746e+00	-1.0000e+02	-1.0384e+00	-1.9636e+02	-1.0000e+02	-5.4982e-01
9.9216e-01	-7.6776e-01	-1.8851e+02	-1.3749e+00	-1.0000e+02	-1.1801e+00	-2.0759e+02	-1.0000e+02	-7.1814e-01
1.0431e+00	-9.6724e-01	-2.0078e+02	-1.5900e+00	-1.0000e+02	-1.3393e+00	-2.2020e+02	-1.0000e+02	-9.0367e-01
1.0941e+00	-1.1851e+00	-2.1458e+02	-1.8222e+00	-1.0000e+02	-1.5180e+00	-2.3437e+02	-1.0000e+02	-1.1086e+00
1.1451e+00	-1.4239e+00	-2.3010e+02	-2.0750e+00	-1.0000e+02	-1.7187e+00	-2.5028e+02	-1.0000e+02	-1.3356e+00
1.1961e+00	-1.6865e+00	-2.4756e+02	-2.3524e+00	-1.0000e+02	-1.9441e+00	-2.6815e+02	-1.0000e+02	-1.5874e+00
1.2471e+00	-1.9756e+00	-2.6721e+02	-2.6590e+00	-1.0000e+02	-2.1970e+00	-2.8823e+02	-1.0000e+02	-1.8671e+00
1.2980e+00	-2.2940e+00	-2.8931e+02	-2.9999e+00	-1.0000e+02	-2.4802e+00	-3.1079e+02	-1.0000e+02	-2.1782e+00
1.3490e+00	-2.6444e+00	-3.1416e+02	-3.3801e+00	-1.0000e+02	-2.7960e+00	-1.0000e+02	-1.0000e+02	-2.5241e+00
1.4000e+00	-3.0287e+00	-1.0000e+02	-3.8035e+00	-1.0000e+02	-3.1463e+00	-1.0000e+02	-1.0000e+02	-2.9084e+00
1.4510e+00	-3.4472e+00	-1.0000e+02	-4.2720e+00	-1.0000e+02	-3.5315e+00	-1.0000e+02	-1.0000e+02	-3.3343e+00
1.5020e+00	-3.8982e+00	-1.0000e+02	-4.7804e+00	-1.0000e+02	-3.9497e+00	-1.0000e+02	-1.0000e+02	-3.8043e+00
1.5529e+00	-4.3757e+00	-1.0000e+02	-5.3002e+00	-1.0000e+02	-4.3950e+00	-1.0000e+02	-1.0000e+02	-4.3196e+00
1.6039e+00	-4.8714e+00	-1.0000e+02	-5.7964e+00	-1.0000e+02	-4.8588e+00	-1.0000e+02	-1.0000e+02	-4.8802e+00
1.6549e+00	-5.3857e+00	-1.0000e+02	-6.3617e+00	-1.0000e+02	-5.3415e+00	-1.0000e+02	-1.0000e+02	-5.4841e+00
1.7059e+00	-5.9177e+00	-1.0000e+02	-7.0150e+00	-1.0000e+02	-5.8423e+00	-1.0000e+02	-1.0000e+02	-6.1286e+00
1.7569e+00	-6.4753e+00	-1.0000e+02	-7.7379e+00	-1.0000e+02	-6.3688e+00	-1.0000e+02	-1.0000e+02	-6.8097e+00
1.8078e+00	-7.0825e+00	-1.0000e+02	-8.5153e+00	-1.0000e+02	-6.9453e+00	-1.0000e+02	-1.0000e+02	-7.5221e+00
1.8588e+00	-7.7755e+00	-1.0000e+02	-9.3350e+00	-1.0000e+02	-7.6076e+00	-1.0000e+02	-1.0000e+02	-8.2618e+00
1.9098e+00	-8.5872e+00	-1.0000e+02	-1.0194e+01	-1.0000e+02	-8.3888e+00	-1.0000e+02	-1.0000e+02	-9.0313e+00
1.9608e+00	-9.5080e+00	-1.0000e+02	-1.1101e+01	-1.0000e+02	-9.2792e+00	-1.0000e+02	-1.0000e+02	-9.8467e+00
2.0118e+00	-1.0454e+01	-1.0000e+02	-1.2077e+01	-1.0000e+02	-1.0194e+01	-1.0000e+02	-1.0000e+02	-1.0731e+01
2.0627e+00	-1.1438e+01	-1.0000e+02	-1.3143e+01	-1.0000e+02	-1.1148e+01	-1.0000e+02	-1.0000e+02	-1.1696e+01
2.1137e+00	-1.2502e+01	-1.0000e+02	-1.4316e+01	-1.0000e+02	-1.2182e+01	-1.0000e+02	-1.0000e+02	-1.2739e+01
2.1647e+00	-1.3646e+01	-1.0000e+02	-1.5617e+01	-1.0000e+02	-1.3296e+01	-1.0000e+02	-1.0000e+02	-1.3859e+01
2.2157e+00	-1.4871e+01	-1.0000e+02	-1.7050e+01	-1.0000e+02	-1.4491e+01	-1.0000e+02	-1.0000e+02	-1.5061e+01
2.2667e+00	-1.6198e+01	-1.0000e+02	-1.8526e+01	-1.0000e+02	-1.5787e+01	-1.0000e+02	-1.0000e+02	-1.6364e+01
2.3176e+00	-1.7637e+01	-1.0000e+02	-1.9105e+01	-1.0000e+02	-1.7196e+01	-1.0000e+02	-1.0000e+02	-1.7802e+01
2.3686e+00	-1.9260e+01	-1.0000e+02	-2.0678e+01	-1.0000e+02	-1.8789e+01	-1.0000e+02	-1.0000e+02	-1.9407e+01
2.4196e+00	-2.1088e+01	-1.0000e+02	-2.2603e+01	-1.0000e+02	-2.0586e+01	-1.0000e+02	-1.0000e+02	-2.1208e+01
2.4706e+00	-2.3137e+01	-1.0000e+02	-2.4717e+01	-1.0000e+02	-2.2604e+01	-1.0000e+02	-1.0000e+02	-2.3234e+01
2.5216e+00	-2.5438e+01	-1.0000e+02	-2.7110e+01	-1.0000e+02	-2.4876e+01	-1.0000e+02	-1.0000e+02	-2.5511e+01
2.5725e+00	-2.8019e+01	-1.0000e+02	-2.9796e+01	-1.0000e+02	-2.7426e+01	-1.0000e+02	-1.0000e+02	-2.8068e+01
2.6235e+00	-3.0910e+01	-1.0000e+02	-3.2810e+01	-1.0000e+02	-3.0287e+01	-1.0000e+02	-1.0000e+02	-3.0933e+01
2.6745e+00	-3.4141e+01	-1.0000e+02	-3.6201e+01	-1.0000e+02	-3.3488e+01	-1.0000e+02	-1.0000e+02	-3.4134e+01
2.7255e+00	-3.6756e+01	-1.0000e+02	-3.9949e+01	-1.0000e+02	-3.6072e+01	-1.0000e+02	-1.0000e+02	-3.6723e+01
2.7765e+00	-3.9773e+01	-1.0000e+02	-4.4070e+01	-1.0000e+02	-3.9059e+01	-1.0000e+02	-1.0000e+02	-3.9718e+01
2.8275e+00	-4.3454e+01	-1.0000e+02	-4.8554e+01	-1.0000e+02	-4.2710e+01	-1.0000e+02	-1.0000e+02	-4.3353e+01
2.8784e+00	-4.7692e+01	-1.0000e+02	-5.3658e+01	-1.0000e+02	-4.6919e+01	-1.0000e+02	-1.0000e+02	-4.7490e+01
2.9294e+00	-5.2443e+01	-1.0000e+02	-5.8881e+01	-1.0000e+02	-5.1641e+01	-1.0000e+02	-1.0000e+02	-5.2062e+01
2.9804e+00	-5.7689e+01	-1.0000e+02	-6.0150e+01	-1.0000e+02	-5.6857e+01	-1.0000e+02	-1.0000e+02	-5.7079e+01
3.0314e+00	-6.3286e+01	-1.0000e+02	-6.5845e+01	-1.0000e+02	-6.2424e+01	-1.0000e+02	-1.0000e+02	-6.2477e+01
3.0824e+00	-6.8994e+01	-1.0000e+02	-7.2004e+01	-1.0000e+02	-6.8103e+01	-1.0000e+02	-1.0000e+02	-6.8129e+01
3.1333e+00	-7.4750e+01	-1.0000e+02	-7.7674e+01	-1.0000e+02	-7.3830e+01	-1.0000e+02	-1.0000e+02	-7.3882e+01
3.1843e+00	-8.0550e+01	-1.0000e+02	-8.3809e+01	-1.0000e+02	-7.9602e+01	-1.0000e+02	-1.0000e+02	-7.9683e+01
3.2353e+00	-8.6399e+01	-1.0000e+02	-8.9914e+01	-1.0000e+02	-8.5421e+01	-1.0000e+02	-1.0000e+02	-8.5529e+01
3.2863e+00	-9.1661e+01	-1.0000e+02	-9.5277e+01	-1.0000e+02	-9.0654e+01	-1.0000e+02	-1.0000e+02	-9.1402e+01
3.3373e+00	-inf	-1.0000e+02	-1.1664e+02	-1.0000e+02	-1.0000e+02	-1.0000e+02	-1.0000e+02	-9.6736e+01
3.3882e+00	-inf	-1.0000e+02	-1.3574e+02	-1.0000e+02	-1.0000e+02	-1.0000e+02	-1.0000e+02	-1.2883e+02
3.4392e+00	-inf	-1.0000e+02	-1.5266e+02	-1.0000e+02	-1.0000e+02	-1.0000e+02	-1.0000e+02	-1.4608e+02
3.4902e+00	-inf	-1.0000e+02	-1.7015e+02	-1.0000e+02	-1.0000e+02	-1.0000e+02	-1.0000e+02	-1.6398e+02
3.5412e+00	-inf	-1.0000e+02	-1.8695e+02	-1.0000e+02	-1.0000e+02	-1.0000e+02	-1.0000e+02	-1.8089e+02
3.5922e+00	-inf	-1.0000e+02	-1.9883e+02	-1.0000e+02	-1.0000e+02	-1.0000e+02	-1.0000e+02	-1.9346e+02
3.6431e+00	-inf	-1.0000e+02	-1.0000e+02	-1.0000e+02	-1.0000e+02	-1.0000e+02	-1.0000e+02	-1.0000e+02
3.6941e+00	-inf	-1.0000e+02	-1.0000e+02	-1.0000e+02	-1.0000e+02	-1.0000e+02	-1.0000e+02	-1.0000e+02
3.7451e+00	-inf	-1.0000e+02	-1.0000e+02	-1.0000e+02	-1.0000e+02	-1.0000e+02	-1.0000e+02	-1.0000e+02
3.7961e+00	-inf	-1.0000e+02	-1.0000e+02	-1.0000e+02	-1.0000e+02	-1.0000e+02	-1.0000e+02	-1.0000e+02
3.8471e+00	-inf	-1.0000e+02	-1.0000e+02	-1.0000e+02	-1.0000e+02	-1.0000e+02	-1.0000e+02	-1.0000e+02
3.8980e+00	-inf	-1.0000e+02	-1.0000e+02	-1.0000e+02	-1.0000e+02	-1.0000e+02	-1.0000e+02	-1.0000e+02
3.9490e+00	-inf	-1.0000e+02	-1.0000e+02	-1.0000e+02	-1.0000e+02	-1.0000e+02	-1.0000e+02	-1.0000e+02
4.0000e+00	-inf	-1.0000e+02	-1.0000e+02	-1.0000e+02	-1.0000e+02	-1.0000e+02	-1.0000e+02	-1.0000e+02
