# Supplementary material for: Radiative plasma simulations of black hole accretion flow coronae in the hard and soft states
Source: Nat Commun. 2024 Aug 15;15:7026. doi: 10.1038/s41467-024-51257-1 (PMC11327351; doi:10.1038/s41467-024-51257-1)
Supplement: Supplementary file 3 — Source Data [file 41467_2024_51257_MOESM3_ESM.zip › Source Data/figS1c.txt]

# log10(p) (m_e c^2)	log10(p^2 d tau/dp)	[-pa]	[-sync]	[-comp]	[+pp]	[+sync]	[+comp]
-3.0000e+00	-1.1122e+01	-8.5255e+00	-1.0000e+02	-1.0000e+02	-9.9895e+00	-8.0265e+00	-8.0783e+00
-2.9449e+00	-1.0935e+01	-8.3389e+00	-1.0000e+02	-6.4479e+00	-9.7690e+00	-6.4347e+00	-1.0000e+02
-2.8898e+00	-1.0715e+01	-8.1184e+00	-1.0000e+02	-7.0996e+00	-9.5486e+00	-7.0315e+00	-1.0000e+02
-2.8346e+00	-1.0494e+01	-7.8979e+00	-1.0000e+02	-7.5122e+00	-9.3281e+00	-7.3345e+00	-1.0000e+02
-2.7795e+00	-1.0274e+01	-7.6774e+00	-7.9128e+00	-1.0000e+02	-9.1076e+00	-1.0000e+02	-7.4886e+00
-2.7244e+00	-1.0053e+01	-7.4569e+00	-6.9982e+00	-1.0000e+02	-8.8871e+00	-1.0000e+02	-6.8891e+00
-2.6693e+00	-9.8330e+00	-7.2365e+00	-6.6179e+00	-1.0000e+02	-8.6667e+00	-1.0000e+02	-6.5465e+00
-2.6142e+00	-9.6125e+00	-7.0160e+00	-6.3283e+00	-1.0000e+02	-8.4462e+00	-1.0000e+02	-6.2701e+00
-2.5591e+00	-9.3920e+00	-6.7955e+00	-6.0740e+00	-1.0000e+02	-8.2257e+00	-1.0000e+02	-6.0216e+00
-2.5039e+00	-9.1716e+00	-6.5750e+00	-5.8370e+00	-1.0000e+02	-8.0053e+00	-1.0000e+02	-5.7872e+00
-2.4488e+00	-8.9511e+00	-6.3546e+00	-5.6091e+00	-1.0000e+02	-7.7848e+00	-1.0000e+02	-5.5605e+00
-2.3937e+00	-8.7307e+00	-6.1341e+00	-5.3861e+00	-1.0000e+02	-7.5643e+00	-1.0000e+02	-5.3379e+00
-2.3386e+00	-8.5102e+00	-5.9137e+00	-5.1693e+00	-1.0000e+02	-7.3439e+00	-1.0000e+02	-5.1204e+00
-2.2835e+00	-8.2898e+00	-5.6932e+00	-4.9482e+00	-1.0000e+02	-7.1234e+00	-1.0000e+02	-4.8993e+00
-2.2283e+00	-8.0693e+00	-5.4728e+00	-4.7297e+00	-1.0000e+02	-6.9029e+00	-1.0000e+02	-4.6805e+00
-2.1732e+00	-7.8489e+00	-5.2524e+00	-4.5122e+00	-1.0000e+02	-6.6825e+00	-1.0000e+02	-4.4623e+00
-2.1181e+00	-7.6285e+00	-5.0320e+00	-4.2953e+00	-1.0000e+02	-6.4620e+00	-1.0000e+02	-4.2448e+00
-2.0630e+00	-7.4081e+00	-4.8116e+00	-4.0790e+00	-1.0000e+02	-6.2415e+00	-1.0000e+02	-4.0275e+00
-2.0079e+00	-7.1877e+00	-4.5912e+00	-3.8629e+00	-1.0000e+02	-6.0211e+00	-1.0000e+02	-3.8105e+00
-1.9528e+00	-6.9674e+00	-4.3709e+00	-3.6472e+00	-1.0000e+02	-5.8006e+00	-1.0000e+02	-3.5937e+00
-1.8976e+00	-6.7471e+00	-4.1506e+00	-3.4316e+00	-1.0000e+02	-5.5802e+00	-1.0000e+02	-3.3769e+00
-1.8425e+00	-6.5269e+00	-3.9304e+00	-3.2163e+00	-1.0000e+02	-5.3597e+00	-1.0000e+02	-3.1602e+00
-1.7874e+00	-6.3067e+00	-3.7102e+00	-3.0012e+00	-1.0000e+02	-5.1393e+00	-1.0000e+02	-2.9434e+00
-1.7323e+00	-6.0866e+00	-3.4901e+00	-2.7862e+00	-1.0000e+02	-4.9189e+00	-1.0000e+02	-2.7267e+00
-1.6772e+00	-5.8666e+00	-3.2701e+00	-2.5715e+00	-1.0000e+02	-4.6985e+00	-1.0000e+02	-2.5098e+00
-1.6220e+00	-5.6468e+00	-3.0503e+00	-2.3571e+00	-1.0000e+02	-4.4781e+00	-1.0000e+02	-2.2929e+00
-1.5669e+00	-5.4271e+00	-2.8306e+00	-2.1430e+00	-1.0000e+02	-4.2578e+00	-1.0000e+02	-2.0758e+00
-1.5118e+00	-5.2076e+00	-2.6112e+00	-1.9301e+00	-1.0000e+02	-4.0375e+00	-1.0000e+02	-1.8591e+00
-1.4567e+00	-4.9885e+00	-2.3920e+00	-1.7169e+00	-1.0000e+02	-3.8172e+00	-1.0000e+02	-1.6416e+00
-1.4016e+00	-4.7697e+00	-2.1733e+00	-1.5048e+00	-1.0000e+02	-3.5970e+00	-1.0000e+02	-1.4240e+00
-1.3465e+00	-4.5513e+00	-1.9550e+00	-1.2943e+00	-1.0000e+02	-3.3769e+00	-1.0000e+02	-1.2066e+00
-1.2913e+00	-4.3335e+00	-1.7372e+00	-1.0849e+00	-1.0000e+02	-3.1569e+00	-1.0000e+02	-9.8946e-01
-1.2362e+00	-4.1165e+00	-1.5203e+00	-8.7934e-01	-1.0000e+02	-2.9370e+00	-1.0000e+02	-7.7215e-01
-1.1811e+00	-3.9004e+00	-1.3043e+00	-6.7596e-01	-1.0000e+02	-2.7173e+00	-1.0000e+02	-5.5521e-01
-1.1260e+00	-3.6855e+00	-1.0895e+00	-4.7639e-01	-1.0000e+02	-2.4978e+00	-1.0000e+02	-3.3870e-01
-1.0709e+00	-3.4721e+00	-8.7621e-01	-2.8149e-01	-1.0000e+02	-2.2786e+00	-1.0000e+02	-1.2279e-01
-1.0157e+00	-3.2604e+00	-6.6477e-01	-9.2258e-02	-1.0000e+02	-2.0597e+00	-1.0000e+02	9.2300e-02
-9.6063e-01	-3.0510e+00	-4.5561e-01	9.0010e-02	-1.0000e+02	-1.8413e+00	-1.0000e+02	3.0624e-01
-9.0551e-01	-2.8443e+00	-2.4924e-01	2.6327e-01	-1.0000e+02	-1.6235e+00	-1.0000e+02	5.1821e-01
-8.5039e-01	-2.6409e+00	-4.6251e-02	4.2662e-01	-1.0000e+02	-1.4065e+00	-1.0000e+02	7.2823e-01
-7.9528e-01	-2.4414e+00	1.5269e-01	5.7757e-01	-1.0000e+02	-1.1904e+00	-1.0000e+02	9.3524e-01
-7.4016e-01	-2.2466e+00	3.4685e-01	7.1308e-01	-1.0000e+02	-9.7565e-01	-1.0000e+02	1.1380e+00
-6.8504e-01	-2.0571e+00	5.3539e-01	8.3034e-01	-1.0000e+02	-7.6245e-01	-1.0000e+02	1.3353e+00
-6.2992e-01	-1.8739e+00	7.1746e-01	9.2633e-01	-1.0000e+02	-5.5128e-01	-1.0000e+02	1.5261e+00
-5.7480e-01	-1.6977e+00	8.9218e-01	9.9540e-01	-1.0000e+02	-3.4270e-01	-1.0000e+02	1.7081e+00
-5.1969e-01	-1.5293e+00	1.0587e+00	1.0360e+00	-1.0000e+02	-1.3737e-01	-1.0000e+02	1.8812e+00
-4.6457e-01	-1.3695e+00	1.2162e+00	1.0356e+00	-1.0000e+02	6.3851e-02	-1.0000e+02	2.0433e+00
-4.0945e-01	-1.2188e+00	1.3639e+00	9.6762e-01	-1.0000e+02	2.5996e-01	-1.0000e+02	2.1909e+00
-3.5433e-01	-1.0777e+00	1.5012e+00	7.9953e-01	-1.0000e+02	4.4974e-01	-1.0000e+02	2.3258e+00
-2.9921e-01	-9.4673e-01	1.6274e+00	-1.0000e+02	-1.0000e+02	6.3175e-01	3.0209e-03	2.4428e+00
-2.4409e-01	-8.2605e-01	1.7422e+00	-1.0000e+02	-1.0000e+02	8.0435e-01	7.6000e-01	2.5430e+00
-1.8898e-01	-7.1577e-01	1.8452e+00	-1.0000e+02	-1.0000e+02	9.6572e-01	1.1635e+00	2.6224e+00
-1.3386e-01	-6.1583e-01	1.9363e+00	-1.0000e+02	-1.0000e+02	1.1139e+00	1.3970e+00	2.6775e+00
-7.8740e-02	-5.2584e-01	2.0155e+00	-1.0000e+02	-1.0000e+02	1.2468e+00	1.5752e+00	2.7017e+00
-2.3622e-02	-4.4495e-01	2.0836e+00	-1.0000e+02	-1.0000e+02	1.3625e+00	1.4655e+00	2.6391e+00
3.1496e-02	-3.8120e-01	2.1323e+00	-1.0000e+02	-1.0000e+02	1.4593e+00	1.5139e+00	2.4705e+00
8.6614e-02	-3.3345e-01	2.1625e+00	-1.0000e+02	-1.0000e+02	1.5358e+00	1.7019e+00	1.9747e+00
1.4173e-01	-3.0005e-01	2.1758e+00	-1.0000e+02	2.1852e+00	1.5910e+00	1.7884e+00	-1.0000e+02
1.9685e-01	-2.7990e-01	2.1733e+00	-1.0000e+02	2.6468e+00	1.6247e+00	1.8252e+00	-1.0000e+02
2.5197e-01	-2.7213e-01	2.1560e+00	-1.0000e+02	2.8748e+00	1.6372e+00	1.8221e+00	-1.0000e+02
3.0709e-01	-2.7620e-01	2.1244e+00	-1.0000e+02	3.0233e+00	1.6294e+00	1.7884e+00	-1.0000e+02
3.6220e-01	-2.9179e-01	2.0790e+00	-1.0000e+02	3.1260e+00	1.6029e+00	1.7224e+00	-1.0000e+02
4.1732e-01	-3.1882e-01	2.0202e+00	-1.0000e+02	3.1960e+00	1.5592e+00	1.6091e+00	-1.0000e+02
4.7244e-01	-3.5768e-01	1.9476e+00	-1.0000e+02	3.2387e+00	1.5003e+00	1.3720e+00	-1.0000e+02
5.2756e-01	-4.0984e-01	1.8602e+00	-1.0000e+02	3.2082e+00	1.4274e+00	1.7945e+00	-1.0000e+02
5.8268e-01	-4.4824e-01	1.7851e+00	-1.0000e+02	3.2368e+00	1.3418e+00	1.4867e+00	-1.0000e+02
6.3780e-01	-5.0295e-01	1.6925e+00	-1.0000e+02	3.2650e+00	1.2438e+00	1.4974e+00	-1.0000e+02
6.9291e-01	-5.7323e-01	1.5833e+00	-1.0000e+02	3.2668e+00	1.1336e+00	1.3199e+00	-1.0000e+02
7.4803e-01	-6.5865e-01	1.4582e+00	-1.0000e+02	3.2465e+00	1.0107e+00	1.1020e+00	-1.0000e+02
8.0315e-01	-7.5907e-01	1.3174e+00	-1.0000e+02	3.2064e+00	8.7464e-01	8.2309e-01	-1.0000e+02
8.5827e-01	-8.7461e-01	1.1609e+00	-1.0000e+02	3.1480e+00	7.2437e-01	4.1049e-01	-1.0000e+02
9.1339e-01	-1.0057e+00	9.8852e-01	-1.0000e+02	3.0720e+00	5.5847e-01	-2.2790e+00	-1.0000e+02
9.6850e-01	-1.1531e+00	7.9940e-01	1.1728e+00	2.9786e+00	3.7510e-01	-1.0000e+02	-1.0000e+02
1.0236e+00	-1.3183e+00	5.9227e-01	1.3656e+00	2.8674e+00	1.7199e-01	-1.0000e+02	-1.0000e+02
1.0787e+00	-1.5034e+00	3.6505e-01	1.4475e+00	2.7370e+00	-5.3454e-02	-1.0000e+02	-1.0000e+02
1.1339e+00	-1.7114e+00	1.1474e-01	1.4866e+00	2.5849e+00	-3.0417e-01	-1.0000e+02	-1.0000e+02
1.1890e+00	-1.9462e+00	-1.6256e-01	1.4901e+00	2.4075e+00	-5.8327e-01	-1.0000e+02	-1.0000e+02
1.2441e+00	-2.2125e+00	-4.7148e-01	1.4506e+00	2.1998e+00	-8.9390e-01	-1.0000e+02	-1.0000e+02
1.2992e+00	-2.5155e+00	-8.1713e-01	1.3594e+00	1.9564e+00	-1.2389e+00	-1.0000e+02	-1.0000e+02
1.3543e+00	-2.8603e+00	-1.2048e+00	1.2101e+00	1.6716e+00	-1.6206e+00	-1.0000e+02	-1.0000e+02
1.4094e+00	-3.2520e+00	-1.6394e+00	9.9818e-01	1.3397e+00	-2.0395e+00	-1.0000e+02	-1.0000e+02
1.4646e+00	-3.6955e+00	-2.1260e+00	7.2046e-01	9.5568e-01	-2.4933e+00	-1.0000e+02	-1.0000e+02
1.5197e+00	-4.1946e+00	-2.6683e+00	3.7468e-01	5.1504e-01	-2.9755e+00	-1.0000e+02	-1.0000e+02
1.5748e+00	-4.7524e+00	-3.2693e+00	-4.0626e-02	1.4321e-02	-3.4772e+00	-1.0000e+02	-1.0000e+02
1.6299e+00	-5.3700e+00	-3.9303e+00	-5.2606e-01	-5.4863e-01	-3.9939e+00	-1.0000e+02	-1.0000e+02
1.6850e+00	-6.0459e+00	-4.6498e+00	-1.0807e+00	-1.1739e+00	-4.5309e+00	-1.0000e+02	-1.0000e+02
1.7402e+00	-6.7746e+00	-5.4221e+00	-1.7008e+00	-1.8581e+00	-5.1066e+00	-1.0000e+02	-1.0000e+02
1.7953e+00	-7.5466e+00	-6.2379e+00	-2.3791e+00	-2.5934e+00	-5.7491e+00	-1.0000e+02	-1.0000e+02
1.8504e+00	-8.3523e+00	-7.0876e+00	-3.1044e+00	-3.3700e+00	-6.4908e+00	-1.0000e+02	-1.0000e+02
1.9055e+00	-9.1909e+00	-7.9703e+00	-3.8668e+00	-4.1821e+00	-7.3527e+00	-1.0000e+02	-1.0000e+02
1.9606e+00	-1.0074e+01	-8.8979e+00	-4.6660e+00	-5.0359e+00	-8.3123e+00	-1.0000e+02	-1.0000e+02
2.0157e+00	-1.1023e+01	-9.8909e+00	-5.5152e+00	-5.9500e+00	-9.3126e+00	-1.0000e+02	-1.0000e+02
2.0709e+00	-1.2058e+01	-1.0971e+01	-6.4353e+00	-6.9483e+00	-1.0381e+01	-1.0000e+02	-1.0000e+02
2.1260e+00	-1.3201e+01	-1.2158e+01	-7.4477e+00	-8.0544e+00	-1.1555e+01	-1.0000e+02	-1.0000e+02
2.1811e+00	-1.4466e+01	-1.3469e+01	-8.5709e+00	-9.2916e+00	-1.2850e+01	-1.0000e+02	-1.0000e+02
2.2362e+00	-1.5872e+01	-1.4920e+01	-9.8213e+00	-1.0687e+01	-1.4304e+01	-1.0000e+02	-1.0000e+02
2.2913e+00	-1.7436e+01	-1.6528e+01	-1.1214e+01	-1.2280e+01	-1.5935e+01	-1.0000e+02	-1.0000e+02
2.3465e+00	-1.9175e+01	-1.8313e+01	-1.2767e+01	-1.4176e+01	-1.7592e+01	-1.0000e+02	-1.0000e+02
2.4016e+00	-2.1111e+01	-2.0295e+01	-1.4496e+01	-1.0000e+02	-1.9436e+01	-1.0000e+02	-1.6848e+01
2.4567e+00	-2.3267e+01	-2.2496e+01	-1.6422e+01	-1.0000e+02	-2.1507e+01	-1.0000e+02	-1.7776e+01
2.5118e+00	-2.5667e+01	-2.4942e+01	-1.8568e+01	-1.0000e+02	-2.3836e+01	-1.0000e+02	-1.9661e+01
2.5669e+00	-2.8341e+01	-2.7662e+01	-2.0958e+01	-1.0000e+02	-2.6454e+01	-1.0000e+02	-2.1900e+01
2.6220e+00	-3.1318e+01	-3.0686e+01	-2.3620e+01	-1.0000e+02	-2.9392e+01	-1.0000e+02	-2.4459e+01
2.6772e+00	-3.4634e+01	-3.4048e+01	-2.6586e+01	-1.0000e+02	-3.2681e+01	-1.0000e+02	-2.7347e+01
2.7323e+00	-3.8326e+01	-3.7786e+01	-2.9890e+01	-1.0000e+02	-3.5381e+01	-1.0000e+02	-3.0588e+01
2.7874e+00	-4.2425e+01	-4.1932e+01	-3.3569e+01	-1.0000e+02	-3.8512e+01	-1.0000e+02	-3.4215e+01
2.8425e+00	-4.6950e+01	-4.6504e+01	-3.7655e+01	-1.0000e+02	-4.2360e+01	-1.0000e+02	-3.8256e+01
2.8976e+00	-5.1914e+01	-5.1515e+01	-4.2167e+01	-1.0000e+02	-4.6876e+01	-1.0000e+02	-4.2729e+01
2.9528e+00	-5.7472e+01	-5.7120e+01	-4.7118e+01	-1.0000e+02	-5.2294e+01	-1.0000e+02	-4.7645e+01
3.0079e+00	-6.3794e+01	-6.3489e+01	-5.2663e+01	-1.0000e+02	-6.1220e+01	-1.0000e+02	-5.3158e+01
3.0630e+00	-6.9967e+01	-6.9709e+01	-5.8971e+01	-1.0000e+02	-6.6945e+01	-1.0000e+02	-5.9436e+01
3.1181e+00	-7.5884e+01	-7.5674e+01	-6.5129e+01	-1.0000e+02	-7.2720e+01	-1.0000e+02	-6.5569e+01
3.1732e+00	-8.1835e+01	-8.1672e+01	-7.1033e+01	-1.0000e+02	-7.8546e+01	-1.0000e+02	-7.1447e+01
3.2283e+00	-8.7889e+01	-8.7774e+01	-7.6968e+01	-1.0000e+02	-8.4429e+01	-1.0000e+02	-7.7360e+01
3.2835e+00	-9.3234e+01	-9.3167e+01	-8.3007e+01	-1.0000e+02	-8.9783e+01	-1.0000e+02	-8.3377e+01
3.3386e+00	-inf	-1.0000e+02	-8.8336e+01	-1.0000e+02	-1.1459e+02	-1.0000e+02	-8.8685e+01
3.3937e+00	-inf	-1.0000e+02	-1.0000e+02	-1.0000e+02	-1.3448e+02	-1.0000e+02	-1.2658e+02
3.4488e+00	-inf	-1.0000e+02	-1.0000e+02	-1.0000e+02	-1.5141e+02	-1.0000e+02	-1.4609e+02
3.5039e+00	-inf	-1.0000e+02	-1.0000e+02	-1.0000e+02	-1.7183e+02	-1.0000e+02	-1.6675e+02
3.5591e+00	-inf	-1.0000e+02	-1.0000e+02	-1.0000e+02	-1.8518e+02	-1.0000e+02	-1.8426e+02
3.6142e+00	-inf	-1.0000e+02	-1.0000e+02	-1.0000e+02	-inf	-1.0000e+02	-1.9652e+02
3.6693e+00	-inf	-1.0000e+02	-1.0000e+02	-1.0000e+02	-inf	-1.0000e+02	-1.0000e+02
3.7244e+00	-inf	-1.0000e+02	-1.0000e+02	-1.0000e+02	-inf	-1.0000e+02	-1.0000e+02
3.7795e+00	-inf	-1.0000e+02	-1.0000e+02	-1.0000e+02	-inf	-1.0000e+02	-1.0000e+02
3.8346e+00	-inf	-1.0000e+02	-1.0000e+02	-1.0000e+02	-inf	-1.0000e+02	-1.0000e+02
3.8898e+00	-inf	-1.0000e+02	-1.0000e+02	-1.0000e+02	-inf	-1.0000e+02	-1.0000e+02
3.9449e+00	-inf	-1.0000e+02	-1.0000e+02	-1.0000e+02	-inf	-1.0000e+02	-1.0000e+02
4.0000e+00	-inf	-1.0000e+02	-1.0000e+02	-1.0000e+02	-inf	-1.0000e+02	-1.0000e+02
