# Supplementary material for: Radiative plasma simulations of black hole accretion flow coronae in the hard and soft states
Source: Nat Commun. 2024 Aug 15;15:7026. doi: 10.1038/s41467-024-51257-1 (PMC11327351; doi:10.1038/s41467-024-51257-1)
Supplement: Supplementary file 3 — Source Data [file 41467_2024_51257_MOESM3_ESM.zip › Source Data/figS1b.txt]

# x (m_e c^2)	log10(x\ell_{x	esc})	[+sync]	[+pa]	[ext]	[-pp]	[-SSA]	[-comp]	[+comp]
-9.0000e+00	-1.5805e+01	-1.5575e+01	-1.0000e+02	-1.6869e+01	-1.0000e+02	-1.0000e+02	-1.0000e+02	-1.6146e+01
-8.9490e+00	-1.5690e+01	-1.3805e+01	-1.0000e+02	-1.6716e+01	-1.0000e+02	-1.6560e+01	-1.0000e+02	-1.5870e+01
-8.8980e+00	-1.5933e+01	-1.2137e+01	-1.0000e+02	-1.6563e+01	-1.0000e+02	-1.4859e+01	-1.0000e+02	-1.5563e+01
-8.8471e+00	-1.5760e+01	-1.2069e+01	-1.0000e+02	-1.6410e+01	-1.0000e+02	-1.4791e+01	-1.0000e+02	-1.5279e+01
-8.7961e+00	-1.5684e+01	-1.1166e+01	-1.0000e+02	-1.6257e+01	-1.0000e+02	-1.4126e+01	-1.0000e+02	-1.5004e+01
-8.7451e+00	-1.5550e+01	-1.0548e+01	-1.0000e+02	-1.6104e+01	-1.0000e+02	-1.3564e+01	-1.0000e+02	-1.4736e+01
-8.6941e+00	-1.5399e+01	-1.0025e+01	-1.0000e+02	-1.5951e+01	-1.0000e+02	-1.3035e+01	-1.0000e+02	-1.4474e+01
-8.6431e+00	-1.5235e+01	-9.5431e+00	-1.0000e+02	-1.5798e+01	-1.0000e+02	-1.2513e+01	-1.0000e+02	-1.4217e+01
-8.5922e+00	-1.5051e+01	-9.0810e+00	-1.0000e+02	-1.5645e+01	-1.0000e+02	-1.1978e+01	-1.0000e+02	-1.3964e+01
-8.5412e+00	-1.4825e+01	-8.6262e+00	-1.0000e+02	-1.5492e+01	-1.0000e+02	-1.1401e+01	-1.0000e+02	-1.3717e+01
-8.4902e+00	-1.4528e+01	-8.1701e+00	-1.0000e+02	-1.5339e+01	-1.0000e+02	-1.0742e+01	-1.0000e+02	-1.3475e+01
-8.4392e+00	-1.4129e+01	-7.7021e+00	-1.0000e+02	-1.5186e+01	-1.0000e+02	-9.9585e+00	-1.0000e+02	-1.3243e+01
-8.3882e+00	-1.3619e+01	-7.2064e+00	-1.0000e+02	-1.5033e+01	-1.0000e+02	-9.0221e+00	-1.0000e+02	-1.3034e+01
-8.3373e+00	-1.3022e+01	-6.6668e+00	-1.0000e+02	-1.4880e+01	-1.0000e+02	-7.9480e+00	-1.0000e+02	-1.2896e+01
-8.2863e+00	-1.2408e+01	-6.0837e+00	-1.0000e+02	-1.4727e+01	-1.0000e+02	-6.8257e+00	-1.0000e+02	-1.3112e+01
-8.2353e+00	-1.1899e+01	-5.4811e+00	-1.0000e+02	-1.4574e+01	-1.0000e+02	-5.8082e+00	-1.2604e+01	-1.0000e+02
-8.1843e+00	-1.1570e+01	-4.8880e+00	-1.0000e+02	-1.4422e+01	-1.0000e+02	-4.9986e+00	-1.2092e+01	-1.0000e+02
-8.1333e+00	-1.1369e+01	-4.3238e+00	-1.0000e+02	-1.4269e+01	-1.0000e+02	-4.3551e+00	-1.1879e+01	-1.0000e+02
-8.0824e+00	-1.1214e+01	-4.2566e+00	-1.0000e+02	-1.4116e+01	-1.0000e+02	-4.2866e+00	-1.1746e+01	-1.0000e+02
-8.0314e+00	-1.1063e+01	-3.7306e+00	-1.0000e+02	-1.3963e+01	-1.0000e+02	-3.7364e+00	-1.1608e+01	-1.0000e+02
-7.9804e+00	-1.0925e+01	-3.2457e+00	-1.0000e+02	-1.3810e+01	-1.0000e+02	-3.2439e+00	-1.1492e+01	-1.0000e+02
-7.9294e+00	-1.0791e+01	-2.8021e+00	-1.0000e+02	-1.3657e+01	-1.0000e+02	-2.7979e+00	-1.1380e+01	-1.0000e+02
-7.8784e+00	-1.0658e+01	-2.3990e+00	-1.0000e+02	-1.3504e+01	-1.0000e+02	-2.3940e+00	-1.1266e+01	-1.0000e+02
-7.8275e+00	-1.0526e+01	-2.0348e+00	-1.0000e+02	-1.3351e+01	-1.0000e+02	-2.0297e+00	-1.1148e+01	-1.0000e+02
-7.7765e+00	-1.0393e+01	-1.7078e+00	-1.0000e+02	-1.3198e+01	-1.0000e+02	-1.7029e+00	-1.1029e+01	-1.0000e+02
-7.7255e+00	-1.0259e+01	-1.4163e+00	-1.0000e+02	-1.3045e+01	-1.0000e+02	-1.4117e+00	-1.0906e+01	-1.0000e+02
-7.6745e+00	-1.0144e+01	-9.9521e-01	-1.0000e+02	-1.2892e+01	-1.0000e+02	-9.9142e-01	-1.0837e+01	-1.0000e+02
-7.6235e+00	-1.0009e+01	-7.9805e-01	-1.0000e+02	-1.2739e+01	-1.0000e+02	-7.9466e-01	-1.0708e+01	-1.0000e+02
-7.5725e+00	-9.8702e+00	-6.2838e-01	-1.0000e+02	-1.2586e+01	-1.0000e+02	-6.2540e-01	-1.0574e+01	-1.0000e+02
-7.5216e+00	-9.7278e+00	-4.8401e-01	-1.0000e+02	-1.2433e+01	-1.0000e+02	-4.8142e-01	-1.0431e+01	-1.0000e+02
-7.4706e+00	-9.5767e+00	-4.0654e-01	-1.0000e+02	-1.2280e+01	-1.0000e+02	-4.0411e-01	-1.0262e+01	-1.0000e+02
-7.4196e+00	-9.4313e+00	-3.0775e-01	-1.0000e+02	-1.2127e+01	-1.0000e+02	-3.0586e-01	-1.0113e+01	-1.0000e+02
-7.3686e+00	-9.2922e+00	-2.0063e-01	-1.0000e+02	-1.1974e+01	-1.0000e+02	-1.9975e-01	-9.9835e+00	-1.0000e+02
-7.3176e+00	-9.1566e+00	-9.5843e-02	-1.0000e+02	-1.1822e+01	-1.0000e+02	-9.6415e-02	-9.8670e+00	-1.0000e+02
-7.2667e+00	-9.0209e+00	-5.6393e-04	-1.0000e+02	-1.1669e+01	-1.0000e+02	-2.8570e-03	-9.7544e+00	-1.0000e+02
-7.2157e+00	-8.8808e+00	8.0791e-02	-1.0000e+02	-1.1516e+01	-1.0000e+02	7.7016e-02	-9.6323e+00	-1.0000e+02
-7.1647e+00	-8.7344e+00	1.4816e-01	-1.0000e+02	-1.1363e+01	-1.0000e+02	1.4356e-01	-9.4946e+00	-1.0000e+02
-7.1137e+00	-8.5827e+00	2.0371e-01	-1.0000e+02	-1.1210e+01	-1.0000e+02	1.9898e-01	-9.3432e+00	-1.0000e+02
-7.0627e+00	-8.4278e+00	2.5009e-01	-1.0000e+02	-1.1057e+01	-1.0000e+02	2.4558e-01	-9.1850e+00	-1.0000e+02
-7.0118e+00	-8.2708e+00	2.8906e-01	-1.0000e+02	-1.0904e+01	-1.0000e+02	2.8496e-01	-9.0234e+00	-1.0000e+02
-6.9608e+00	-8.1122e+00	3.2181e-01	-1.0000e+02	-1.0751e+01	-1.0000e+02	3.1824e-01	-8.8599e+00	-1.0000e+02
-6.9098e+00	-7.9527e+00	3.4923e-01	-1.0000e+02	-1.0598e+01	-1.0000e+02	3.4627e-01	-8.6954e+00	-1.0000e+02
-6.8588e+00	-7.7924e+00	3.7200e-01	-1.0000e+02	-1.0445e+01	-1.0000e+02	3.6970e-01	-8.5305e+00	-1.0000e+02
-6.8078e+00	-7.6317e+00	3.9066e-01	-1.0000e+02	-1.0292e+01	-1.0000e+02	3.8903e-01	-8.3655e+00	-1.0000e+02
-6.7569e+00	-7.4707e+00	4.0563e-01	-1.0000e+02	-1.0139e+01	-1.0000e+02	4.0468e-01	-8.2006e+00	-1.0000e+02
-6.7059e+00	-7.3097e+00	4.1725e-01	-1.0000e+02	-9.9863e+00	-1.0000e+02	4.1696e-01	-8.0363e+00	-1.0000e+02
-6.6549e+00	-7.1489e+00	4.2576e-01	-1.0000e+02	-9.8333e+00	-1.0000e+02	4.2610e-01	-7.8726e+00	-1.0000e+02
-6.6039e+00	-6.9882e+00	4.3131e-01	-1.0000e+02	-9.6804e+00	-1.0000e+02	4.3225e-01	-7.7099e+00	-1.0000e+02
-6.5529e+00	-6.8280e+00	4.3397e-01	-1.0000e+02	-9.5275e+00	-1.0000e+02	4.3545e-01	-7.5482e+00	-1.0000e+02
-6.5020e+00	-6.6681e+00	4.3368e-01	-1.0000e+02	-9.3745e+00	-1.0000e+02	4.3565e-01	-7.3876e+00	-1.0000e+02
-6.4510e+00	-6.5086e+00	4.3032e-01	-1.0000e+02	-9.2216e+00	-1.0000e+02	4.3272e-01	-7.2281e+00	-1.0000e+02
-6.4000e+00	-6.3494e+00	4.2363e-01	-1.0000e+02	-9.0687e+00	-1.0000e+02	4.2642e-01	-7.0695e+00	-1.0000e+02
-6.3490e+00	-6.1905e+00	4.1331e-01	-1.0000e+02	-8.9157e+00	-1.0000e+02	4.1642e-01	-6.9116e+00	-1.0000e+02
-6.2980e+00	-6.0318e+00	3.9894e-01	-1.0000e+02	-8.7628e+00	-1.0000e+02	4.0235e-01	-6.7542e+00	-1.0000e+02
-6.2471e+00	-5.8731e+00	3.8012e-01	-1.0000e+02	-8.6099e+00	-1.0000e+02	3.8378e-01	-6.5969e+00	-1.0000e+02
-6.1961e+00	-5.7144e+00	3.5639e-01	-1.0000e+02	-8.4570e+00	-1.0000e+02	3.6029e-01	-6.4394e+00	-1.0000e+02
-6.1451e+00	-5.5555e+00	3.2735e-01	-1.0000e+02	-8.3041e+00	-1.0000e+02	3.3147e-01	-6.2812e+00	-1.0000e+02
-6.0941e+00	-5.3962e+00	2.9266e-01	-1.0000e+02	-8.1511e+00	-1.0000e+02	2.9698e-01	-6.1222e+00	-1.0000e+02
-6.0431e+00	-5.2367e+00	2.5205e-01	-1.0000e+02	-7.9982e+00	-1.0000e+02	2.5657e-01	-5.9619e+00	-1.0000e+02
-5.9922e+00	-5.0767e+00	2.0537e-01	-1.0000e+02	-7.8453e+00	-1.0000e+02	2.1009e-01	-5.8000e+00	-1.0000e+02
-5.9412e+00	-4.9164e+00	1.5261e-01	-1.0000e+02	-7.6924e+00	-1.0000e+02	1.5750e-01	-5.6366e+00	-1.0000e+02
-5.8902e+00	-4.7557e+00	9.3794e-02	-1.0000e+02	-7.5395e+00	-1.0000e+02	9.8844e-02	-5.4713e+00	-1.0000e+02
-5.8392e+00	-4.5948e+00	2.9059e-02	-1.0000e+02	-7.3866e+00	-1.0000e+02	3.4241e-02	-5.3042e+00	-1.0000e+02
-5.7882e+00	-4.4336e+00	-4.1457e-02	-1.0000e+02	-7.2337e+00	-1.0000e+02	-3.6183e-02	-5.1352e+00	-1.0000e+02
-5.7373e+00	-4.2723e+00	-1.1763e-01	-1.0000e+02	-7.0808e+00	-1.0000e+02	-1.1232e-01	-4.9644e+00	-1.0000e+02
-5.6863e+00	-4.1110e+00	-1.9936e-01	-1.0000e+02	-6.9279e+00	-1.0000e+02	-1.9410e-01	-4.7917e+00	-1.0000e+02
-5.6353e+00	-3.9497e+00	-2.8663e-01	-1.0000e+02	-6.7751e+00	-1.0000e+02	-2.8152e-01	-4.6170e+00	-1.0000e+02
-5.5843e+00	-3.7884e+00	-3.7943e-01	-1.0000e+02	-6.6222e+00	-1.0000e+02	-3.7466e-01	-4.4404e+00	-1.0000e+02
-5.5333e+00	-3.6272e+00	-4.7781e-01	-1.0000e+02	-6.4694e+00	-1.0000e+02	-4.7364e-01	-4.2617e+00	-1.0000e+02
-5.4824e+00	-3.4660e+00	-5.8182e-01	-1.0000e+02	-6.3165e+00	-1.0000e+02	-5.7869e-01	-4.0811e+00	-1.0000e+02
-5.4314e+00	-3.3048e+00	-6.9152e-01	-1.0000e+02	-6.1637e+00	-1.0000e+02	-6.9016e-01	-3.8990e+00	-1.0000e+02
-5.3804e+00	-3.1433e+00	-8.0698e-01	-1.0000e+02	-6.0109e+00	-1.0000e+02	-8.0862e-01	-3.7161e+00	-1.0000e+02
-5.3294e+00	-2.9810e+00	-9.2824e-01	-1.0000e+02	-5.8581e+00	-1.0000e+02	-9.3506e-01	-3.5339e+00	-1.0000e+02
-5.2784e+00	-2.8169e+00	-1.0553e+00	-1.0000e+02	-5.7053e+00	-1.0000e+02	-1.0713e+00	-3.3551e+00	-1.0000e+02
-5.2275e+00	-2.6485e+00	-1.1882e+00	-1.0000e+02	-5.5525e+00	-1.0000e+02	-1.2207e+00	-3.1851e+00	-1.0000e+02
-5.1765e+00	-2.4714e+00	-1.3269e+00	-1.0000e+02	-5.3998e+00	-1.0000e+02	-1.3906e+00	-3.0346e+00	-1.0000e+02
-5.1255e+00	-2.2850e+00	-1.4713e+00	-1.0000e+02	-5.2471e+00	-1.0000e+02	-1.5967e+00	-2.9285e+00	-1.0000e+02
-5.0745e+00	-2.1257e+00	-1.6212e+00	-1.0000e+02	-5.0944e+00	-1.0000e+02	-1.8654e+00	-2.9142e+00	-1.0000e+02
-5.0235e+00	-2.0520e+00	-1.7763e+00	-1.0000e+02	-4.9417e+00	-1.0000e+02	-2.2118e+00	-3.0487e+00	-1.0000e+02
-4.9725e+00	-2.0673e+00	-1.9361e+00	-1.0000e+02	-4.7891e+00	-1.0000e+02	-2.6184e+00	-3.4551e+00	-1.0000e+02
-4.9216e+00	-2.1371e+00	-2.1002e+00	-1.0000e+02	-4.6365e+00	-1.0000e+02	-3.0563e+00	-1.0000e+02	-3.7066e+00
-4.8706e+00	-2.2296e+00	-2.2677e+00	-1.0000e+02	-4.4840e+00	-1.0000e+02	-3.5045e+00	-1.0000e+02	-3.1840e+00
-4.8196e+00	-2.3245e+00	-2.4376e+00	-1.0000e+02	-4.3315e+00	-1.0000e+02	-3.9504e+00	-1.0000e+02	-2.9944e+00
-4.7686e+00	-2.4093e+00	-2.6086e+00	-1.0000e+02	-4.1791e+00	-1.0000e+02	-4.3859e+00	-1.0000e+02	-2.8903e+00
-4.7176e+00	-2.4771e+00	-2.7792e+00	-1.0000e+02	-4.0267e+00	-1.0000e+02	-4.8053e+00	-1.0000e+02	-2.8250e+00
-4.6667e+00	-2.5253e+00	-2.9477e+00	-1.0000e+02	-3.8744e+00	-1.0000e+02	-5.2060e+00	-1.0000e+02	-2.7812e+00
-4.6157e+00	-2.5542e+00	-3.1124e+00	-1.0000e+02	-3.7222e+00	-1.0000e+02	-5.5872e+00	-1.0000e+02	-2.7510e+00
-4.5647e+00	-2.5662e+00	-3.2718e+00	-1.0000e+02	-3.5701e+00	-1.0000e+02	-5.9496e+00	-1.0000e+02	-2.7300e+00
-4.5137e+00	-2.5640e+00	-3.4248e+00	-1.0000e+02	-3.4181e+00	-1.0000e+02	-6.2942e+00	-1.0000e+02	-2.7162e+00
-4.4627e+00	-2.5496e+00	-3.5709e+00	-1.0000e+02	-3.2662e+00	-1.0000e+02	-6.6211e+00	-1.0000e+02	-2.7083e+00
-4.4118e+00	-2.5238e+00	-3.7103e+00	-1.0000e+02	-3.1144e+00	-1.0000e+02	-6.9297e+00	-1.0000e+02	-2.7060e+00
-4.3608e+00	-2.4866e+00	-3.8438e+00	-1.0000e+02	-2.9628e+00	-1.0000e+02	-7.2191e+00	-1.0000e+02	-2.7092e+00
-4.3098e+00	-2.4372e+00	-3.9724e+00	-1.0000e+02	-2.8113e+00	-1.0000e+02	-7.4884e+00	-1.0000e+02	-2.7181e+00
-4.2588e+00	-2.3746e+00	-4.0975e+00	-1.0000e+02	-2.6601e+00	-1.0000e+02	-7.7372e+00	-1.0000e+02	-2.7337e+00
-4.2078e+00	-2.2982e+00	-4.2207e+00	-1.0000e+02	-2.5090e+00	-1.0000e+02	-7.9662e+00	-1.0000e+02	-2.7574e+00
-4.1569e+00	-2.2082e+00	-4.3432e+00	-1.0000e+02	-2.3582e+00	-1.0000e+02	-8.1768e+00	-1.0000e+02	-2.7919e+00
-4.1059e+00	-2.1054e+00	-4.4664e+00	-1.0000e+02	-2.2077e+00	-1.0000e+02	-8.3716e+00	-1.0000e+02	-2.8419e+00
-4.0549e+00	-1.9915e+00	-4.5914e+00	-1.0000e+02	-2.0574e+00	-1.0000e+02	-8.5536e+00	-1.0000e+02	-2.9174e+00
-4.0039e+00	-1.8686e+00	-4.7195e+00	-1.0000e+02	-1.9075e+00	-1.0000e+02	-8.7263e+00	-1.0000e+02	-3.0412e+00
-3.9529e+00	-1.7387e+00	-4.8517e+00	-1.0000e+02	-1.7580e+00	-1.0000e+02	-8.8928e+00	-1.0000e+02	-3.2887e+00
-3.9020e+00	-1.6037e+00	-4.9892e+00	-1.0000e+02	-1.6089e+00	-1.0000e+02	-9.0562e+00	-4.9292e+00	-1.0000e+02
-3.8510e+00	-1.4650e+00	-5.1330e+00	-1.0000e+02	-1.4603e+00	-1.0000e+02	-9.2193e+00	-3.1425e+00	-1.0000e+02
-3.8000e+00	-1.3239e+00	-5.2846e+00	-1.0000e+02	-1.3123e+00	-1.0000e+02	-9.3845e+00	-2.7736e+00	-1.0000e+02
-3.7490e+00	-1.1814e+00	-5.4452e+00	-1.0000e+02	-1.1649e+00	-1.0000e+02	-9.5541e+00	-2.5218e+00	-1.0000e+02
-3.6980e+00	-1.0383e+00	-5.6164e+00	-1.0000e+02	-1.0182e+00	-1.0000e+02	-9.7302e+00	-2.3156e+00	-1.0000e+02
-3.6471e+00	-8.9489e-01	-5.7996e+00	-1.0000e+02	-8.7236e-01	-1.0000e+02	-9.9152e+00	-2.1324e+00	-1.0000e+02
-3.5961e+00	-7.5178e-01	-5.9967e+00	-1.0000e+02	-7.2742e-01	-1.0000e+02	-1.0111e+01	-1.9627e+00	-1.0000e+02
-3.5451e+00	-6.0928e-01	-6.2095e+00	-1.0000e+02	-5.8352e-01	-1.0000e+02	-1.0321e+01	-1.8012e+00	-1.0000e+02
-3.4941e+00	-4.6766e-01	-6.4401e+00	-1.0000e+02	-4.4083e-01	-1.0000e+02	-1.0546e+01	-1.6454e+00	-1.0000e+02
-3.4431e+00	-3.2719e-01	-6.6908e+00	-1.0000e+02	-2.9949e-01	-1.0000e+02	-1.0791e+01	-1.4937e+00	-1.0000e+02
-3.3922e+00	-1.8814e-01	-6.9639e+00	-1.0000e+02	-1.5970e-01	-1.0000e+02	-1.1057e+01	-1.3453e+00	-1.0000e+02
-3.3412e+00	-5.0768e-02	-7.2620e+00	-1.0000e+02	-2.1688e-02	-1.0000e+02	-1.1349e+01	-1.1998e+00	-1.0000e+02
-3.2902e+00	8.4647e-02	-7.5880e+00	-1.0000e+02	1.1430e-01	-1.0000e+02	-1.1671e+01	-1.0571e+00	-1.0000e+02
-3.2392e+00	2.1779e-01	-7.9448e+00	-1.0000e+02	2.4795e-01	-1.0000e+02	-1.2025e+01	-9.1736e-01	-1.0000e+02
-3.1882e+00	3.4831e-01	-8.3354e+00	-1.0000e+02	3.7894e-01	-1.0000e+02	-1.2418e+01	-7.8081e-01	-1.0000e+02
-3.1373e+00	4.7581e-01	-8.7631e+00	-1.0000e+02	5.0686e-01	-1.0000e+02	-1.2853e+01	-6.4791e-01	-1.0000e+02
-3.0863e+00	5.9983e-01	-9.2310e+00	-1.0000e+02	6.3124e-01	-1.0000e+02	-1.3335e+01	-5.1923e-01	-1.0000e+02
-3.0353e+00	7.1983e-01	-9.7416e+00	-1.0000e+02	7.5153e-01	-1.0000e+02	-1.3868e+01	-3.9551e-01	-1.0000e+02
-2.9843e+00	8.3520e-01	-1.0297e+01	-1.0000e+02	8.6710e-01	-1.0000e+02	-1.4454e+01	-2.7765e-01	-1.0000e+02
-2.9333e+00	9.4521e-01	-1.0896e+01	-1.0000e+02	9.7719e-01	-1.0000e+02	-1.5095e+01	-1.6677e-01	-1.0000e+02
-2.8824e+00	1.0490e+00	-1.1536e+01	-1.0000e+02	1.0809e+00	-1.0000e+02	-1.5787e+01	-6.4261e-02	-1.0000e+02
-2.8314e+00	1.1457e+00	-1.2212e+01	-2.1021e+02	1.1773e+00	-1.0000e+02	-1.6525e+01	2.8127e-02	-1.0000e+02
-2.7804e+00	1.2340e+00	-1.2917e+01	-1.9580e+02	1.2651e+00	-1.0000e+02	-1.7303e+01	1.0815e-01	-1.0000e+02
-2.7294e+00	1.3128e+00	-1.3646e+01	-1.8349e+02	1.3429e+00	-1.0000e+02	-1.8116e+01	1.7284e-01	-1.0000e+02
-2.6784e+00	1.3805e+00	-1.4397e+01	-1.7078e+02	1.4091e+00	-1.0000e+02	-1.8961e+01	2.1805e-01	-1.0000e+02
-2.6275e+00	1.4354e+00	-1.5169e+01	-1.5587e+02	1.4618e+00	-1.0000e+02	-1.9841e+01	2.3756e-01	-1.0000e+02
-2.5765e+00	1.4758e+00	-1.5965e+01	-1.4054e+02	1.4990e+00	-1.0000e+02	-2.0757e+01	2.2092e-01	-1.0000e+02
-2.5255e+00	1.4995e+00	-1.6785e+01	-1.2661e+02	1.5181e+00	-9.7699e+01	-2.1713e+01	1.4705e-01	-1.0000e+02
-2.4745e+00	1.5045e+00	-1.7630e+01	-1.1475e+02	1.5164e+00	-9.3657e+01	-2.2712e+01	-4.3162e-02	-1.0000e+02
-2.4235e+00	1.4889e+00	-1.8502e+01	-1.0515e+02	1.4909e+00	-8.6333e+01	-2.3758e+01	-8.0694e-01	-1.0000e+02
-2.3725e+00	1.4510e+00	-1.9401e+01	-9.7146e+01	1.4381e+00	-7.9205e+01	-2.4853e+01	-1.0000e+02	-8.7112e-02
-2.3216e+00	1.3901e+00	-2.0329e+01	-8.8602e+01	1.3542e+00	-7.2274e+01	-2.5998e+01	-1.0000e+02	2.8880e-01
-2.2706e+00	1.3074e+00	-2.1285e+01	-8.1234e+01	1.2351e+00	-6.5537e+01	-2.7193e+01	-1.0000e+02	4.9338e-01
-2.2196e+00	1.2072e+00	-2.2270e+01	-7.4878e+01	1.0761e+00	-5.9101e+01	-2.8434e+01	-1.0000e+02	6.2428e-01
-2.1686e+00	1.0993e+00	-2.3283e+01	-6.9363e+01	8.7207e-01	-5.3310e+01	-2.9710e+01	-1.0000e+02	7.1049e-01
-2.1176e+00	9.9827e-01	-2.4324e+01	-6.4446e+01	6.1734e-01	-4.8344e+01	-3.1005e+01	-1.0000e+02	7.6616e-01
-2.0667e+00	9.1987e-01	-2.5391e+01	-5.9632e+01	3.0553e-01	-4.4205e+01	-3.2304e+01	-1.0000e+02	8.0047e-01
-2.0157e+00	8.7149e-01	-2.6484e+01	-5.4847e+01	-7.0500e-02	-4.0830e+01	-3.3598e+01	-1.0000e+02	8.2023e-01
-1.9647e+00	8.4827e-01	-2.7605e+01	-5.0390e+01	-5.1876e-01	-3.7308e+01	-3.4893e+01	-1.0000e+02	8.3047e-01
-1.9137e+00	8.3924e-01	-2.8754e+01	-4.6305e+01	-1.0482e+00	-3.3774e+01	-3.6202e+01	-1.0000e+02	8.3453e-01
-1.8627e+00	8.3514e-01	-2.9936e+01	-4.2555e+01	-1.6691e+00	-3.0780e+01	-3.7538e+01	-1.0000e+02	8.3429e-01
-1.8118e+00	8.3093e-01	-3.1155e+01	-3.9046e+01	-2.3927e+00	-2.8243e+01	-3.8910e+01	-1.0000e+02	8.3061e-01
-1.7608e+00	8.2458e-01	-3.2415e+01	-3.5699e+01	-3.2317e+00	-2.5458e+01	-4.0326e+01	-1.0000e+02	8.2380e-01
-1.7098e+00	8.1550e-01	-3.3721e+01	-3.2689e+01	-4.2007e+00	-2.1439e+01	-4.1790e+01	-1.0000e+02	8.1393e-01
-1.6588e+00	8.0359e-01	-3.5078e+01	-3.0804e+01	-5.3158e+00	-1.8888e+01	-4.3308e+01	-1.0000e+02	8.0107e-01
-1.6078e+00	7.8891e-01	-3.6491e+01	-2.9404e+01	-6.5952e+00	-1.7082e+01	-4.4885e+01	-1.0000e+02	7.8530e-01
-1.5569e+00	7.7156e-01	-3.7961e+01	-2.8197e+01	-8.0593e+00	-1.5612e+01	-4.6521e+01	-1.0000e+02	7.6670e-01
-1.5059e+00	7.5169e-01	-3.9493e+01	-2.7084e+01	-9.7312e+00	-1.4460e+01	-4.8221e+01	-1.0000e+02	7.4542e-01
-1.4549e+00	7.2950e-01	-4.1094e+01	-2.6022e+01	-1.1637e+01	-1.3530e+01	-4.9994e+01	-1.0000e+02	7.2161e-01
-1.4039e+00	7.0518e-01	-4.2765e+01	-2.4982e+01	-1.3805e+01	-1.2742e+01	-5.1838e+01	-1.0000e+02	6.9547e-01
-1.3529e+00	6.7897e-01	-4.4501e+01	-2.3943e+01	-1.6269e+01	-1.1986e+01	-5.3750e+01	-1.0000e+02	6.6717e-01
-1.3020e+00	6.5111e-01	-4.6322e+01	-2.2882e+01	-1.9065e+01	-1.1262e+01	-5.5748e+01	-1.0000e+02	6.3693e-01
-1.2510e+00	6.2188e-01	-4.8227e+01	-2.1785e+01	-2.2234e+01	-1.0625e+01	-5.7832e+01	-1.0000e+02	6.0496e-01
-1.2000e+00	5.9155e-01	-5.0202e+01	-2.0649e+01	-2.5824e+01	-1.0076e+01	-5.9986e+01	-1.0000e+02	5.7148e-01
-1.1490e+00	5.6040e-01	-5.2268e+01	-1.9480e+01	-2.9887e+01	-9.5996e+00	-6.2233e+01	-1.0000e+02	5.3669e-01
-1.0980e+00	5.2872e-01	-5.4446e+01	-1.8284e+01	-3.4480e+01	-9.1784e+00	-6.4592e+01	-1.0000e+02	5.0079e-01
-1.0471e+00	4.9678e-01	-5.6699e+01	-1.7065e+01	-3.9672e+01	-8.8002e+00	-6.7027e+01	-1.0000e+02	4.6394e-01
-9.9608e-01	4.6485e-01	-5.9039e+01	-1.5843e+01	-4.5535e+01	-8.4552e+00	-6.9549e+01	-1.0000e+02	4.2629e-01
-9.4510e-01	4.3314e-01	-6.1521e+01	-1.4641e+01	-5.2154e+01	-8.1360e+00	-7.2213e+01	-1.0000e+02	3.8794e-01
-8.9412e-01	4.0182e-01	-6.4105e+01	-1.3482e+01	-5.9623e+01	-7.8359e+00	-7.4978e+01	-1.0000e+02	3.4890e-01
-8.4314e-01	3.7102e-01	-6.6754e+01	-1.2378e+01	-6.8048e+01	-7.5488e+00	-7.7808e+01	-1.0000e+02	3.0917e-01
-7.9216e-01	3.4078e-01	-6.9563e+01	-1.1333e+01	-7.7547e+01	-7.2676e+00	-8.0799e+01	-1.0000e+02	2.6866e-01
-7.4118e-01	3.1107e-01	-7.2532e+01	-1.0348e+01	-8.8255e+01	-6.9837e+00	-8.3948e+01	-1.0000e+02	2.2722e-01
-6.9020e-01	2.8177e-01	-7.5544e+01	-9.4225e+00	-1.0032e+02	-6.6887e+00	-8.7140e+01	-1.0000e+02	1.8461e-01
-6.3922e-01	2.5262e-01	-7.8702e+01	-8.5528e+00	-1.1392e+02	-6.3765e+00	-9.0479e+01	-1.0000e+02	1.4059e-01
-5.8824e-01	2.2327e-01	-8.2098e+01	-7.7371e+00	-1.2923e+02	-6.0480e+00	-9.4055e+01	-1.0000e+02	9.4821e-02
-5.3725e-01	1.9316e-01	-8.5553e+01	-6.9732e+00	-1.4648e+02	-5.7105e+00	-9.7690e+01	-1.0000e+02	4.6951e-02
-4.8627e-01	1.6154e-01	-8.9065e+01	-6.2600e+00	-1.6590e+02	-5.3744e+00	-1.0139e+02	-1.0000e+02	-3.4193e-03
-4.3529e-01	1.2735e-01	-9.2735e+01	-5.5975e+00	-1.8776e+02	-5.0498e+00	-1.0524e+02	-1.0000e+02	-5.6742e-02
-3.8431e-01	8.9206e-02	-9.6245e+01	-4.9852e+00	-2.1238e+02	-4.7444e+00	-1.0894e+02	-1.0000e+02	-1.1346e-01
-3.3333e-01	4.5292e-02	-9.9530e+01	-4.4220e+00	-2.4008e+02	-4.4637e+00	-1.1242e+02	-1.0000e+02	-1.7404e-01
-2.8235e-01	-6.6940e-03	-1.0282e+02	-3.9061e+00	-2.7126e+02	-4.2119e+00	-1.1591e+02	-1.0000e+02	-2.3901e-01
-2.3137e-01	-6.9504e-02	-1.0613e+02	-3.4376e+00	-1.0000e+02	-3.9920e+00	-1.1944e+02	-1.0000e+02	-3.0894e-01
-1.8039e-01	-1.4615e-01	-1.0946e+02	-3.0191e+00	-1.0000e+02	-3.8063e+00	-1.2299e+02	-1.0000e+02	-3.8448e-01
-1.2941e-01	-2.3944e-01	-1.1288e+02	-2.6550e+00	-1.0000e+02	-3.6557e+00	-1.2666e+02	-1.0000e+02	-4.6653e-01
-7.8431e-02	-3.5096e-01	-1.1631e+02	-2.3502e+00	-1.0000e+02	-3.5385e+00	-1.3035e+02	-1.0000e+02	-5.5624e-01
-2.7451e-02	-4.7970e-01	-1.1995e+02	-2.1083e+00	-1.0000e+02	-3.4498e+00	-1.3428e+02	-1.0000e+02	-6.5509e-01
2.3529e-02	-6.2104e-01	-1.2402e+02	-1.9320e+00	-1.0000e+02	-3.3814e+00	-1.3864e+02	-1.0000e+02	-7.6474e-01
7.4510e-02	-7.6696e-01	-1.2859e+02	-1.8136e+00	-1.0000e+02	-3.3228e+00	-1.4351e+02	-1.0000e+02	-8.8683e-01
1.2549e-01	-9.1038e-01	-1.3374e+02	-1.7528e+00	-1.0000e+02	-3.2664e+00	-1.4896e+02	-1.0000e+02	-1.0227e+00
1.7647e-01	-1.0503e+00	-1.3954e+02	-1.7431e+00	-1.0000e+02	-3.2125e+00	-1.5505e+02	-1.0000e+02	-1.1735e+00
2.2745e-01	-1.1944e+00	-1.4607e+02	-1.7824e+00	-1.0000e+02	-3.1700e+00	-1.6187e+02	-1.0000e+02	-1.3400e+00
2.7843e-01	-1.3528e+00	-1.5341e+02	-1.8700e+00	-1.0000e+02	-3.1507e+00	-1.6953e+02	-1.0000e+02	-1.5228e+00
3.2941e-01	-1.5331e+00	-1.6168e+02	-2.0044e+00	-1.0000e+02	-3.1628e+00	-1.7813e+02	-1.0000e+02	-1.7231e+00
3.8039e-01	-1.7395e+00	-1.7098e+02	-2.1837e+00	-1.0000e+02	-3.2106e+00	-1.8779e+02	-1.0000e+02	-1.9418e+00
4.3137e-01	-1.9739e+00	-1.8145e+02	-2.4066e+00	-1.0000e+02	-3.2955e+00	-1.9864e+02	-1.0000e+02	-2.1797e+00
4.8235e-01	-2.2372e+00	-1.9323e+02	-2.6721e+00	-1.0000e+02	-3.4172e+00	-2.1083e+02	-1.0000e+02	-2.4371e+00
5.3333e-01	-2.5287e+00	-2.0648e+02	-2.9799e+00	-1.0000e+02	-3.5741e+00	-2.2452e+02	-1.0000e+02	-2.7126e+00
5.8431e-01	-2.8458e+00	-2.2139e+02	-3.3299e+00	-1.0000e+02	-3.7625e+00	-2.3989e+02	-1.0000e+02	-3.0032e+00
6.3529e-01	-3.1831e+00	-2.3816e+02	-3.7216e+00	-1.0000e+02	-3.9756e+00	-2.5714e+02	-1.0000e+02	-3.3024e+00
6.8627e-01	-3.5308e+00	-2.5703e+02	-4.1542e+00	-1.0000e+02	-4.2025e+00	-2.7649e+02	-1.0000e+02	-3.6003e+00
7.3725e-01	-3.8750e+00	-2.7826e+02	-4.6250e+00	-1.0000e+02	-4.4284e+00	-2.9820e+02	-1.0000e+02	-3.8857e+00
7.8824e-01	-4.2019e+00	-3.0213e+02	-5.1275e+00	-1.0000e+02	-4.6383e+00	-3.2253e+02	-1.0000e+02	-4.1501e+00
8.3922e-01	-4.5047e+00	-1.0000e+02	-5.6469e+00	-1.0000e+02	-4.8247e+00	-1.0000e+02	-1.0000e+02	-4.3929e+00
8.9020e-01	-4.7882e+00	-1.0000e+02	-6.1559e+00	-1.0000e+02	-4.9916e+00	-1.0000e+02	-1.0000e+02	-4.6204e+00
9.4118e-01	-5.0637e+00	-1.0000e+02	-6.6211e+00	-1.0000e+02	-5.1498e+00	-1.0000e+02	-1.0000e+02	-4.8410e+00
9.9216e-01	-5.3426e+00	-1.0000e+02	-7.0260e+00	-1.0000e+02	-5.3104e+00	-1.0000e+02	-1.0000e+02	-5.0623e+00
1.0431e+00	-5.6337e+00	-1.0000e+02	-7.3835e+00	-1.0000e+02	-5.4820e+00	-1.0000e+02	-1.0000e+02	-5.2903e+00
1.0941e+00	-5.9438e+00	-1.0000e+02	-7.7152e+00	-1.0000e+02	-5.6718e+00	-1.0000e+02	-1.0000e+02	-5.5309e+00
1.1451e+00	-6.2798e+00	-1.0000e+02	-8.0363e+00	-1.0000e+02	-5.8871e+00	-1.0000e+02	-1.0000e+02	-5.7919e+00
1.1961e+00	-6.6502e+00	-1.0000e+02	-8.3552e+00	-1.0000e+02	-6.1375e+00	-1.0000e+02	-1.0000e+02	-6.0843e+00
1.2471e+00	-7.0676e+00	-1.0000e+02	-8.6794e+00	-1.0000e+02	-6.4364e+00	-1.0000e+02	-1.0000e+02	-6.4250e+00
1.2980e+00	-7.5518e+00	-1.0000e+02	-9.0194e+00	-1.0000e+02	-6.8050e+00	-1.0000e+02	-1.0000e+02	-6.8430e+00
1.3490e+00	-8.1355e+00	-1.0000e+02	-9.3980e+00	-1.0000e+02	-7.2766e+00	-1.0000e+02	-1.0000e+02	-7.3959e+00
1.4000e+00	-8.8551e+00	-1.0000e+02	-9.8848e+00	-1.0000e+02	-7.8883e+00	-1.0000e+02	-1.0000e+02	-8.2223e+00
1.4510e+00	-9.6190e+00	-1.0000e+02	-1.1160e+01	-1.0000e+02	-8.5485e+00	-1.0000e+02	-1.0000e+02	-9.5454e+00
1.5020e+00	-1.0342e+01	-1.0000e+02	-1.2565e+01	-1.0000e+02	-9.1714e+00	-1.0000e+02	-1.0000e+02	-1.0969e+01
1.5529e+00	-1.1198e+01	-1.0000e+02	-1.3907e+01	-1.0000e+02	-9.9321e+00	-1.0000e+02	-1.0000e+02	-1.2564e+01
1.6039e+00	-1.2285e+01	-1.0000e+02	-1.5301e+01	-1.0000e+02	-1.0926e+01	-1.0000e+02	-1.0000e+02	-1.4697e+01
1.6549e+00	-1.3709e+01	-1.0000e+02	-1.7000e+01	-1.0000e+02	-1.2261e+01	-1.0000e+02	-1.6351e+01	-1.0000e+02
1.7059e+00	-1.5472e+01	-1.0000e+02	-1.8957e+01	-1.0000e+02	-1.3938e+01	-1.0000e+02	-1.0000e+02	-1.8553e+01
1.7569e+00	-1.7988e+01	-1.0000e+02	-2.1128e+01	-1.0000e+02	-1.6370e+01	-1.0000e+02	-1.0000e+02	-1.9256e+01
1.8078e+00	-2.1969e+01	-1.0000e+02	-2.3463e+01	-1.0000e+02	-2.0271e+01	-1.0000e+02	-1.0000e+02	-2.1408e+01
1.8588e+00	-2.4711e+01	-1.0000e+02	-2.5950e+01	-1.0000e+02	-2.2935e+01	-1.0000e+02	-1.0000e+02	-2.3771e+01
1.9098e+00	-2.7205e+01	-1.0000e+02	-2.8690e+01	-1.0000e+02	-2.5353e+01	-1.0000e+02	-1.0000e+02	-2.6283e+01
1.9608e+00	-3.0154e+01	-1.0000e+02	-3.1806e+01	-1.0000e+02	-2.8230e+01	-1.0000e+02	-1.0000e+02	-2.9172e+01
2.0118e+00	-3.3648e+01	-1.0000e+02	-3.5400e+01	-1.0000e+02	-3.1653e+01	-1.0000e+02	-1.0000e+02	-3.2536e+01
2.0627e+00	-3.7144e+01	-1.0000e+02	-3.9562e+01	-1.0000e+02	-3.5080e+01	-1.0000e+02	-1.0000e+02	-3.5930e+01
2.1137e+00	-4.0519e+01	-1.0000e+02	-4.4378e+01	-1.0000e+02	-3.8386e+01	-1.0000e+02	-1.0000e+02	-3.9253e+01
2.1647e+00	-4.4687e+01	-1.0000e+02	-4.9720e+01	-1.0000e+02	-4.2484e+01	-1.0000e+02	-1.0000e+02	-4.3412e+01
2.2157e+00	-4.9707e+01	-1.0000e+02	-5.4438e+01	-1.0000e+02	-4.7429e+01	-1.0000e+02	-1.0000e+02	-4.8413e+01
2.2667e+00	-5.5558e+01	-1.0000e+02	-5.8934e+01	-1.0000e+02	-5.3198e+01	-1.0000e+02	-1.0000e+02	-5.4049e+01
2.3176e+00	-6.2046e+01	-1.0000e+02	-6.4403e+01	-1.0000e+02	-5.9594e+01	-1.0000e+02	-1.0000e+02	-6.0108e+01
2.3686e+00	-6.8816e+01	-1.0000e+02	-7.2178e+01	-1.0000e+02	-6.6263e+01	-1.0000e+02	-1.0000e+02	-6.6658e+01
2.4196e+00	-7.5758e+01	-1.0000e+02	-7.9204e+01	-1.0000e+02	-7.3095e+01	-1.0000e+02	-1.0000e+02	-7.3479e+01
2.4706e+00	-8.2874e+01	-1.0000e+02	-8.6297e+01	-1.0000e+02	-8.0098e+01	-1.0000e+02	-1.0000e+02	-8.0470e+01
2.5216e+00	-9.0164e+01	-1.0000e+02	-9.3646e+01	-1.0000e+02	-8.7275e+01	-1.0000e+02	-1.0000e+02	-8.7636e+01
2.5725e+00	-9.4099e+01	-1.0000e+02	-1.0873e+02	-1.0000e+02	-9.1102e+01	-1.0000e+02	-1.0000e+02	-9.4989e+01
2.6235e+00	-inf	-1.0000e+02	-1.2580e+02	-1.0000e+02	-1.0000e+02	-1.0000e+02	-1.0000e+02	-9.8964e+01
2.6745e+00	-inf	-1.0000e+02	-1.4238e+02	-1.0000e+02	-1.0000e+02	-1.0000e+02	-1.0000e+02	-1.2871e+02
2.7255e+00	-inf	-1.0000e+02	-1.6200e+02	-1.0000e+02	-1.0000e+02	-1.0000e+02	-1.0000e+02	-1.4603e+02
2.7765e+00	-inf	-1.0000e+02	-1.7770e+02	-1.0000e+02	-1.0000e+02	-1.0000e+02	-1.0000e+02	-1.6579e+02
2.8275e+00	-inf	-1.0000e+02	-1.9273e+02	-1.0000e+02	-1.0000e+02	-1.0000e+02	-1.0000e+02	-1.8222e+02
2.8784e+00	-inf	-1.0000e+02	-1.0000e+02	-1.0000e+02	-1.0000e+02	-1.0000e+02	-1.0000e+02	-1.9733e+02
2.9294e+00	-inf	-1.0000e+02	-1.0000e+02	-1.0000e+02	-1.0000e+02	-1.0000e+02	-1.0000e+02	-1.0000e+02
2.9804e+00	-inf	-1.0000e+02	-1.0000e+02	-1.0000e+02	-1.0000e+02	-1.0000e+02	-1.0000e+02	-1.0000e+02
3.0314e+00	-inf	-1.0000e+02	-1.0000e+02	-1.0000e+02	-1.0000e+02	-1.0000e+02	-1.0000e+02	-1.0000e+02
3.0824e+00	-inf	-1.0000e+02	-1.0000e+02	-1.0000e+02	-1.0000e+02	-1.0000e+02	-1.0000e+02	-1.0000e+02
3.1333e+00	-inf	-1.0000e+02	-1.0000e+02	-1.0000e+02	-1.0000e+02	-1.0000e+02	-1.0000e+02	-1.0000e+02
3.1843e+00	-inf	-1.0000e+02	-1.0000e+02	-1.0000e+02	-1.0000e+02	-1.0000e+02	-1.0000e+02	-1.0000e+02
3.2353e+00	-inf	-1.0000e+02	-1.0000e+02	-1.0000e+02	-1.0000e+02	-1.0000e+02	-1.0000e+02	-1.0000e+02
3.2863e+00	-inf	-1.0000e+02	-1.0000e+02	-1.0000e+02	-1.0000e+02	-1.0000e+02	-1.0000e+02	-1.0000e+02
3.3373e+00	-inf	-1.0000e+02	-1.0000e+02	-1.0000e+02	-1.0000e+02	-1.0000e+02	-1.0000e+02	-1.0000e+02
3.3882e+00	-inf	-1.0000e+02	-1.0000e+02	-1.0000e+02	-1.0000e+02	-1.0000e+02	-1.0000e+02	-1.0000e+02
3.4392e+00	-inf	-1.0000e+02	-1.0000e+02	-1.0000e+02	-1.0000e+02	-1.0000e+02	-1.0000e+02	-1.0000e+02
3.4902e+00	-inf	-1.0000e+02	-1.0000e+02	-1.0000e+02	-1.0000e+02	-1.0000e+02	-1.0000e+02	-1.0000e+02
3.5412e+00	-inf	-1.0000e+02	-1.0000e+02	-1.0000e+02	-1.0000e+02	-1.0000e+02	-1.0000e+02	-1.0000e+02
3.5922e+00	-inf	-1.0000e+02	-1.0000e+02	-1.0000e+02	-1.0000e+02	-1.0000e+02	-1.0000e+02	-1.0000e+02
3.6431e+00	-inf	-1.0000e+02	-1.0000e+02	-1.0000e+02	-1.0000e+02	-1.0000e+02	-1.0000e+02	-1.0000e+02
3.6941e+00	-inf	-1.0000e+02	-1.0000e+02	-1.0000e+02	-1.0000e+02	-1.0000e+02	-1.0000e+02	-1.0000e+02
3.7451e+00	-inf	-1.0000e+02	-1.0000e+02	-1.0000e+02	-1.0000e+02	-1.0000e+02	-1.0000e+02	-1.0000e+02
3.7961e+00	-inf	-1.0000e+02	-1.0000e+02	-1.0000e+02	-1.0000e+02	-1.0000e+02	-1.0000e+02	-1.0000e+02
3.8471e+00	-inf	-1.0000e+02	-1.0000e+02	-1.0000e+02	-1.0000e+02	-1.0000e+02	-1.0000e+02	-1.0000e+02
3.8980e+00	-inf	-1.0000e+02	-1.0000e+02	-1.0000e+02	-1.0000e+02	-1.0000e+02	-1.0000e+02	-1.0000e+02
3.9490e+00	-inf	-1.0000e+02	-1.0000e+02	-1.0000e+02	-1.0000e+02	-1.0000e+02	-1.0000e+02	-1.0000e+02
4.0000e+00	-inf	-1.0000e+02	-1.0000e+02	-1.0000e+02	-1.0000e+02	-1.0000e+02	-1.0000e+02	-1.0000e+02
