# Supplementary material for: Radiative plasma simulations of black hole accretion flow coronae in the hard and soft states
Source: Nat Commun. 2024 Aug 15;15:7026. doi: 10.1038/s41467-024-51257-1 (PMC11327351; doi:10.1038/s41467-024-51257-1)
Supplement: Supplementary file 3 — Source Data [file 41467_2024_51257_MOESM3_ESM.zip › Source Data/fig2a.txt]

# E (keV)	E F_E (keV cm-2 s-1) [l=0.1]	[l=0.2]	[l=0.4]	[l=1.0]	[l=3.0]	[l=6.0]	[l=10.0]
5.1100e-06	1.2065e-11	1.2906e-11	1.3061e-11	1.4630e-11	1.0451e-11	1.4974e-11	2.5510e-11
6.1171e-06	1.0343e-11	8.8577e-12	1.5554e-11	8.9670e-12	1.6083e-11	1.8016e-11	2.3329e-12
7.3227e-06	2.4532e-11	2.4519e-11	2.7737e-11	1.7038e-11	3.6182e-11	6.9015e-12	3.2685e-11
8.7659e-06	2.8709e-11	3.4736e-11	4.0629e-11	6.6313e-11	4.8767e-11	1.0223e-10	4.1651e-11
1.0494e-05	1.2329e-10	9.1560e-11	6.0507e-11	7.5676e-11	1.0868e-10	6.7361e-11	2.1667e-10
1.2562e-05	1.5280e-10	1.9610e-10	1.4365e-10	2.0544e-10	1.8576e-10	2.2779e-10	1.9147e-10
1.5037e-05	2.4764e-10	3.6990e-10	3.7286e-10	3.7010e-10	3.6712e-10	4.7901e-10	4.8293e-10
1.8001e-05	6.3503e-10	6.6698e-10	6.5916e-10	7.8090e-10	1.0340e-09	8.0846e-10	8.8001e-10
2.1549e-05	1.3411e-09	1.4372e-09	1.4634e-09	1.3983e-09	1.4622e-09	1.4223e-09	1.4098e-09
2.5796e-05	2.8037e-09	3.0046e-09	2.5403e-09	2.6469e-09	3.4989e-09	3.2962e-09	4.0295e-09
3.0880e-05	5.1747e-09	5.1962e-09	5.0479e-09	5.8195e-09	6.1792e-09	7.4412e-09	6.8120e-09
3.6965e-05	1.0428e-08	1.0837e-08	1.0346e-08	1.0852e-08	1.2778e-08	1.3704e-08	1.3861e-08
4.4251e-05	1.9973e-08	1.9952e-08	2.0273e-08	2.2249e-08	2.4607e-08	2.5685e-08	2.4464e-08
5.2972e-05	3.6779e-08	3.8994e-08	3.7716e-08	4.1517e-08	5.1204e-08	4.8200e-08	5.5989e-08
6.3412e-05	7.2321e-08	7.1828e-08	7.3491e-08	7.8172e-08	9.7981e-08	9.9708e-08	9.8585e-08
7.5909e-05	1.3381e-07	1.3529e-07	1.4103e-07	1.4414e-07	1.8011e-07	1.8956e-07	1.9216e-07
9.0870e-05	2.4537e-07	2.5116e-07	2.5838e-07	2.7078e-07	3.2427e-07	3.3244e-07	3.4440e-07
1.0878e-04	4.5329e-07	4.5029e-07	4.6347e-07	4.8848e-07	6.0963e-07	6.2387e-07	6.2918e-07
1.3022e-04	8.2795e-07	8.2288e-07	8.3829e-07	8.8161e-07	1.1061e-06	1.1145e-06	1.1399e-06
1.5588e-04	1.4544e-06	1.4936e-06	1.5220e-06	1.5863e-06	1.9838e-06	2.0446e-06	2.0684e-06
1.8660e-04	2.5701e-06	2.6083e-06	2.6668e-06	2.7969e-06	3.4984e-06	3.5478e-06	3.6293e-06
2.2338e-04	4.4838e-06	4.5567e-06	4.6449e-06	4.8443e-06	6.0817e-06	6.2922e-06	6.3378e-06
2.6741e-04	7.7943e-06	7.8517e-06	8.0563e-06	8.3663e-06	1.0588e-05	1.0934e-05	1.0958e-05
3.2011e-04	1.3396e-05	1.3528e-05	1.3839e-05	1.4366e-05	1.8208e-05	1.8608e-05	1.9015e-05
3.8320e-04	2.2924e-05	2.3243e-05	2.3828e-05	2.4738e-05	3.1250e-05	3.1791e-05	3.2357e-05
4.5872e-04	3.9196e-05	3.9812e-05	4.0613e-05	4.2337e-05	5.3333e-05	5.4489e-05	5.5465e-05
5.4912e-04	6.6978e-05	6.7780e-05	6.9335e-05	7.2219e-05	9.0747e-05	9.3190e-05	9.4806e-05
6.5735e-04	1.1374e-04	1.1544e-04	1.1806e-04	1.2272e-04	1.5493e-04	1.5887e-04	1.6043e-04
7.8690e-04	1.9296e-04	1.9536e-04	2.0019e-04	2.0872e-04	2.6376e-04	2.6902e-04	2.7341e-04
9.4199e-04	3.2623e-04	3.3047e-04	3.3928e-04	3.5368e-04	4.4663e-04	4.5797e-04	4.6491e-04
1.1276e-03	5.5032e-04	5.5750e-04	5.7113e-04	5.9503e-04	7.5400e-04	7.7410e-04	7.8487e-04
1.3499e-03	9.2235e-04	9.3597e-04	9.5822e-04	9.9826e-04	1.2687e-03	1.2976e-03	1.3201e-03
1.6159e-03	1.5423e-03	1.5623e-03	1.6013e-03	1.6671e-03	2.1207e-03	2.1732e-03	2.2064e-03
1.9344e-03	2.5586e-03	2.5946e-03	2.6594e-03	2.7714e-03	3.5306e-03	3.6205e-03	3.6825e-03
2.3156e-03	4.2186e-03	4.2778e-03	4.3820e-03	4.5741e-03	5.8394e-03	5.9844e-03	6.0906e-03
2.7720e-03	6.8945e-03	6.9895e-03	7.1653e-03	7.4755e-03	9.5707e-03	9.8121e-03	9.9891e-03
3.3183e-03	1.1163e-02	1.1317e-02	1.1602e-02	1.2101e-02	1.5537e-02	1.5953e-02	1.6224e-02
3.9723e-03	1.7836e-02	1.8088e-02	1.8544e-02	1.9357e-02	2.4916e-02	2.5556e-02	2.6023e-02
4.7552e-03	2.8106e-02	2.8481e-02	2.9200e-02	3.0478e-02	3.9297e-02	4.0412e-02	4.1090e-02
5.6924e-03	4.3452e-02	4.4046e-02	4.5149e-02	4.7136e-02	6.0898e-02	6.2530e-02	6.3622e-02
6.8143e-03	6.5682e-02	6.6581e-02	6.8268e-02	7.1235e-02	9.2093e-02	9.4590e-02	9.6288e-02
8.1573e-03	9.6605e-02	9.7856e-02	1.0037e-01	1.0473e-01	1.3529e-01	1.3898e-01	1.4139e-01
9.7650e-03	1.3729e-01	1.3907e-01	1.4261e-01	1.4873e-01	1.9150e-01	1.9666e-01	2.0014e-01
1.1689e-02	1.8713e-01	1.8958e-01	1.9425e-01	2.0246e-01	2.5902e-01	2.6571e-01	2.7038e-01
1.3993e-02	2.4245e-01	2.4564e-01	2.5155e-01	2.6194e-01	3.3098e-01	3.3901e-01	3.4463e-01
1.6751e-02	2.9571e-01	2.9954e-01	3.0646e-01	3.1849e-01	3.9399e-01	4.0263e-01	4.0889e-01
2.0053e-02	3.3650e-01	3.4055e-01	3.4798e-01	3.6046e-01	4.3028e-01	4.3776e-01	4.4393e-01
2.4005e-02	3.5545e-01	3.5921e-01	3.6617e-01	3.7743e-01	4.2469e-01	4.2802e-01	4.3285e-01
2.8736e-02	3.5032e-01	3.5338e-01	3.5877e-01	3.6690e-01	3.7381e-01	3.7139e-01	3.7341e-01
3.4399e-02	3.3009e-01	3.3212e-01	3.3492e-01	3.3838e-01	2.9345e-01	2.8388e-01	2.8275e-01
4.1179e-02	3.1138e-01	3.1201e-01	3.1207e-01	3.1002e-01	2.1259e-01	1.9602e-01	1.9174e-01
4.9294e-02	3.0830e-01	3.0750e-01	3.0471e-01	2.9731e-01	1.5532e-01	1.3390e-01	1.2729e-01
5.9009e-02	3.2445e-01	3.2234e-01	3.1677e-01	3.0417e-01	1.2841e-01	1.0425e-01	9.6986e-02
7.0639e-02	3.5453e-01	3.5103e-01	3.4257e-01	3.2494e-01	1.2305e-01	9.8629e-02	9.2161e-02
8.4561e-02	3.9155e-01	3.8621e-01	3.7462e-01	3.5181e-01	1.2778e-01	1.0567e-01	1.0280e-01
1.0123e-01	4.3100e-01	4.2399e-01	4.0897e-01	3.8051e-01	1.3707e-01	1.2066e-01	1.2566e-01
1.2118e-01	4.7209e-01	4.6294e-01	4.4432e-01	4.0994e-01	1.5054e-01	1.4524e-01	1.6503e-01
1.4506e-01	5.1420e-01	5.0290e-01	4.8032e-01	4.4030e-01	1.7100e-01	1.8558e-01	2.3258e-01
1.7365e-01	5.5763e-01	5.4422e-01	5.1799e-01	4.7286e-01	2.0346e-01	2.5203e-01	3.4510e-01
2.0787e-01	6.0282e-01	5.8722e-01	5.5788e-01	5.0895e-01	2.5606e-01	3.6199e-01	5.3169e-01
2.4884e-01	6.5003e-01	6.3296e-01	6.0124e-01	5.5162e-01	3.4168e-01	5.4125e-01	8.3697e-01
2.9788e-01	7.0034e-01	6.8240e-01	6.5050e-01	6.0438e-01	4.7999e-01	8.2975e-01	1.3314e+00
3.5659e-01	7.5418e-01	7.3671e-01	7.0792e-01	6.7328e-01	7.0042e-01	1.2905e+00	2.1153e+00
4.2687e-01	8.1306e-01	7.9874e-01	7.7791e-01	7.6639e-01	1.0432e+00	2.0054e+00	3.3361e+00
5.1100e-01	8.7842e-01	8.7071e-01	8.6568e-01	8.9501e-01	1.5646e+00	3.0887e+00	5.1941e+00
6.1171e-01	9.5223e-01	9.5620e-01	9.7811e-01	1.0724e+00	2.3323e+00	4.6893e+00	7.9170e+00
7.3227e-01	1.0366e+00	1.0589e+00	1.1220e+00	1.3134e+00	3.4198e+00	6.9484e+00	1.1759e+01
8.7659e-01	1.1332e+00	1.1820e+00	1.3040e+00	1.6303e+00	4.8752e+00	9.9640e+00	1.6895e+01
1.0494e+00	1.2435e+00	1.3269e+00	1.5254e+00	2.0268e+00	6.6915e+00	1.3716e+01	2.3267e+01
1.2562e+00	1.3659e+00	1.4912e+00	1.7797e+00	2.4850e+00	8.7318e+00	1.7918e+01	3.0404e+01
1.5037e+00	1.4973e+00	1.6655e+00	2.0475e+00	2.9605e+00	1.0701e+01	2.1922e+01	3.7174e+01
1.8001e+00	1.6303e+00	1.8347e+00	2.2957e+00	3.3838e+00	1.2136e+01	2.4747e+01	4.1889e+01
2.1549e+00	1.7568e+00	1.9831e+00	2.4892e+00	3.6722e+00	1.2527e+01	2.5326e+01	4.2692e+01
2.5796e+00	1.8738e+00	2.1003e+00	2.6063e+00	3.7803e+00	1.1618e+01	2.3103e+01	3.8683e+01
3.0880e+00	1.9842e+00	2.1936e+00	2.6610e+00	3.7358e+00	9.6324e+00	1.8572e+01	3.0720e+01
3.6965e+00	2.1003e+00	2.2872e+00	2.7018e+00	3.6439e+00	7.2689e+00	1.3307e+01	2.1434e+01
4.4251e+00	2.2354e+00	2.4075e+00	2.7842e+00	3.6253e+00	5.3339e+00	8.9373e+00	1.3738e+01
5.2972e+00	2.3986e+00	2.5688e+00	2.9363e+00	3.7396e+00	4.2217e+00	6.3724e+00	9.1288e+00
6.3412e+00	2.5883e+00	2.7679e+00	3.1520e+00	3.9705e+00	3.8156e+00	5.3398e+00	7.1451e+00
7.5909e+00	2.7987e+00	2.9943e+00	3.4069e+00	4.2647e+00	3.7723e+00	5.1100e+00	6.5198e+00
9.0870e+00	3.0285e+00	3.2420e+00	3.6835e+00	4.5853e+00	3.8309e+00	5.1041e+00	6.3092e+00
1.0878e+01	3.2765e+00	3.5055e+00	3.9739e+00	4.9106e+00	3.8782e+00	5.1100e+00	6.1177e+00
1.3022e+01	3.5458e+00	3.7889e+00	4.2810e+00	5.2419e+00	3.8964e+00	5.0713e+00	5.8493e+00
1.5588e+01	3.8355e+00	4.0908e+00	4.6034e+00	5.5812e+00	3.8795e+00	4.9956e+00	5.5450e+00
1.8660e+01	4.1520e+00	4.4195e+00	4.9432e+00	5.9237e+00	3.8303e+00	4.8522e+00	5.1612e+00
2.2338e+01	4.4961e+00	4.7724e+00	5.3036e+00	6.2783e+00	3.7509e+00	4.6653e+00	4.7520e+00
2.6741e+01	4.8704e+00	5.1512e+00	5.6858e+00	6.6415e+00	3.6359e+00	4.4301e+00	4.3028e+00
3.2011e+01	5.2790e+00	5.5626e+00	6.0946e+00	7.0144e+00	3.4941e+00	4.1584e+00	3.8481e+00
3.8320e+01	5.7246e+00	6.0051e+00	6.5252e+00	7.3990e+00	3.3264e+00	3.8411e+00	3.3625e+00
4.5872e+01	6.2021e+00	6.4817e+00	6.9833e+00	7.7904e+00	3.1387e+00	3.5112e+00	2.9162e+00
5.4912e+01	6.7356e+00	7.0085e+00	7.4797e+00	8.2061e+00	2.9361e+00	3.1564e+00	2.4675e+00
6.5735e+01	7.3209e+00	7.5753e+00	8.0078e+00	8.6310e+00	2.7220e+00	2.8038e+00	2.0685e+00
7.8690e+01	7.9329e+00	8.1663e+00	8.5480e+00	9.0433e+00	2.4972e+00	2.4559e+00	1.7265e+00
9.4199e+01	8.5576e+00	8.7641e+00	9.0679e+00	9.4193e+00	2.2732e+00	2.1323e+00	1.4032e+00
1.1276e+02	9.1669e+00	9.3321e+00	9.5603e+00	9.7383e+00	2.0523e+00	1.8423e+00	1.1667e+00
1.3499e+02	9.7118e+00	9.8318e+00	9.9604e+00	9.9394e+00	1.8364e+00	1.5736e+00	9.5611e-01
1.6159e+02	1.0150e+01	1.0211e+01	1.0221e+01	9.9955e+00	1.6304e+00	1.3488e+00	7.7754e-01
1.9344e+02	1.0413e+01	1.0409e+01	1.0297e+01	9.8593e+00	1.4349e+00	1.1432e+00	6.3640e-01
2.3156e+02	1.0430e+01	1.0356e+01	1.0110e+01	9.4828e+00	1.2436e+00	9.6283e-01	5.1878e-01
2.7720e+02	1.0171e+01	1.0018e+01	9.6512e+00	8.8586e+00	1.0654e+00	8.0118e-01	4.0939e-01
3.3183e+02	9.6194e+00	9.4075e+00	8.9414e+00	8.0129e+00	8.9586e-01	6.5203e-01	3.2056e-01
3.9723e+02	8.8456e+00	8.5829e+00	8.0331e+00	7.0405e+00	7.3757e-01	5.2748e-01	2.5027e-01
4.7552e+02	7.9047e+00	7.5963e+00	6.9983e+00	5.9992e+00	6.0721e-01	4.2248e-01	2.0054e-01
5.6924e+02	6.6581e+00	6.3456e+00	5.7484e+00	4.7968e+00	4.7277e-01	3.1603e-01	1.5038e-01
6.8143e+02	5.3004e+00	5.0002e+00	4.4471e+00	3.6020e+00	3.4730e-01	2.2204e-01	1.0985e-01
8.1573e+02	3.9442e+00	3.6709e+00	3.1906e+00	2.4853e+00	2.3680e-01	1.4214e-01	6.9735e-02
9.7650e+02	2.7131e+00	2.4852e+00	2.0898e+00	1.5638e+00	1.4368e-01	8.2263e-02	4.0968e-02
1.1689e+03	1.7082e+00	1.5362e+00	1.2483e+00	8.8412e-01	7.8779e-02	4.1850e-02	1.8268e-02
1.3993e+03	9.8829e-01	8.7231e-01	6.7921e-01	4.4965e-01	3.8306e-02	1.9966e-02	7.5310e-03
1.6751e+03	5.2222e-01	4.4590e-01	3.3382e-01	2.0534e-01	1.7766e-02	7.0051e-03	2.8397e-03
2.0053e+03	2.4975e-01	2.1005e-01	1.4556e-01	8.4012e-02	6.4713e-03	2.8323e-03	8.3286e-04
2.4005e+03	1.0581e-01	8.4772e-02	5.6026e-02	2.9214e-02	2.0804e-03	1.0165e-03	2.2073e-04
2.8736e+03	3.8975e-02	3.0121e-02	1.8565e-02	8.4390e-03	6.1599e-04	1.7867e-04	2.0984e-05
3.4399e+03	1.2437e-02	9.3748e-03	4.7985e-03	1.7954e-03	1.0708e-04	2.4198e-05	7.1317e-06
4.1179e+03	3.0724e-03	2.2817e-03	1.1376e-03	3.6459e-04	1.2794e-05	0.0000e+00	0.0000e+00
4.9294e+03	5.2364e-04	3.9070e-04	1.8875e-04	2.7724e-05	1.3175e-06	0.0000e+00	0.0000e+00
5.9009e+03	9.1276e-05	1.0116e-04	7.0681e-06	2.3549e-06	0.0000e+00	0.0000e+00	0.0000e+00
7.0639e+03	8.3800e-06	2.8037e-06	0.0000e+00	0.0000e+00	0.0000e+00	0.0000e+00	0.0000e+00
8.4561e+03	0.0000e+00	0.0000e+00	0.0000e+00	0.0000e+00	0.0000e+00	0.0000e+00	0.0000e+00
1.0123e+04	0.0000e+00	0.0000e+00	0.0000e+00	0.0000e+00	0.0000e+00	0.0000e+00	0.0000e+00
1.2118e+04	0.0000e+00	0.0000e+00	0.0000e+00	0.0000e+00	0.0000e+00	0.0000e+00	0.0000e+00
1.4506e+04	0.0000e+00	0.0000e+00	0.0000e+00	0.0000e+00	0.0000e+00	0.0000e+00	0.0000e+00
1.7365e+04	0.0000e+00	0.0000e+00	0.0000e+00	0.0000e+00	0.0000e+00	0.0000e+00	0.0000e+00
2.0787e+04	0.0000e+00	0.0000e+00	0.0000e+00	0.0000e+00	0.0000e+00	0.0000e+00	0.0000e+00
2.4884e+04	0.0000e+00	0.0000e+00	0.0000e+00	0.0000e+00	0.0000e+00	0.0000e+00	0.0000e+00
2.9788e+04	0.0000e+00	0.0000e+00	0.0000e+00	0.0000e+00	0.0000e+00	0.0000e+00	0.0000e+00
3.5659e+04	0.0000e+00	0.0000e+00	0.0000e+00	0.0000e+00	0.0000e+00	0.0000e+00	0.0000e+00
4.2687e+04	0.0000e+00	0.0000e+00	0.0000e+00	0.0000e+00	0.0000e+00	0.0000e+00	0.0000e+00
