# Supplementary material for: Radiative plasma simulations of black hole accretion flow coronae in the hard and soft states
Source: Nat Commun. 2024 Aug 15;15:7026. doi: 10.1038/s41467-024-51257-1 (PMC11327351; doi:10.1038/s41467-024-51257-1)
Supplement: Supplementary file 3 — Source Data [file 41467_2024_51257_MOESM3_ESM.zip › Source Data/figS1d.txt]

# log10(p) (m_e c^2)	log10(p^2 d tau/dp)	[-pa]	[-sync]	[-comp]	[+pp]	[+sync]	[+comp]
-3.0000e+00	-1.1483e+01	-1.0044e+01	-1.0000e+02	-4.6561e+00	-1.2468e+01	-6.7823e+00	-1.0000e+02
-2.9449e+00	-1.2169e+01	-1.0729e+01	-4.0878e+00	-1.0000e+02	-1.2248e+01	-1.0000e+02	-6.0482e+00
-2.8898e+00	-1.1949e+01	-1.0509e+01	-4.8233e+00	-1.0000e+02	-1.2027e+01	-1.0000e+02	-5.9456e+00
-2.8346e+00	-1.1728e+01	-1.0289e+01	-4.7141e+00	-1.0000e+02	-1.1807e+01	-1.0000e+02	-5.8485e+00
-2.7795e+00	-1.1508e+01	-1.0069e+01	-4.6047e+00	-1.0000e+02	-1.1587e+01	-1.0000e+02	-5.7496e+00
-2.7244e+00	-1.1288e+01	-9.8490e+00	-4.4952e+00	-1.0000e+02	-1.1366e+01	-1.0000e+02	-5.6445e+00
-2.6693e+00	-1.1068e+01	-9.6289e+00	-4.3853e+00	-1.0000e+02	-1.1146e+01	-1.0000e+02	-5.5323e+00
-2.6142e+00	-1.0848e+01	-9.4088e+00	-4.2752e+00	-1.0000e+02	-1.0925e+01	-1.0000e+02	-5.4117e+00
-2.5591e+00	-1.0628e+01	-9.1888e+00	-4.1647e+00	-1.0000e+02	-1.0705e+01	-1.0000e+02	-5.2809e+00
-2.5039e+00	-1.0408e+01	-8.9687e+00	-4.0536e+00	-1.0000e+02	-1.0484e+01	-1.0000e+02	-5.1383e+00
-2.4488e+00	-1.0188e+01	-8.7486e+00	-3.9419e+00	-1.0000e+02	-1.0264e+01	-1.0000e+02	-4.9832e+00
-2.3937e+00	-9.9678e+00	-8.5286e+00	-3.8293e+00	-1.0000e+02	-1.0043e+01	-1.0000e+02	-4.8165e+00
-2.3386e+00	-9.7478e+00	-8.3085e+00	-3.7151e+00	-1.0000e+02	-9.8228e+00	-1.0000e+02	-4.6288e+00
-2.2835e+00	-9.5277e+00	-8.0885e+00	-3.6007e+00	-1.0000e+02	-9.6023e+00	-1.0000e+02	-4.4482e+00
-2.2283e+00	-9.3077e+00	-7.8684e+00	-3.4846e+00	-1.0000e+02	-9.3819e+00	-1.0000e+02	-4.2576e+00
-2.1732e+00	-9.0876e+00	-7.6484e+00	-3.3666e+00	-1.0000e+02	-9.1614e+00	-1.0000e+02	-4.0605e+00
-2.1181e+00	-8.8676e+00	-7.4284e+00	-3.2460e+00	-1.0000e+02	-8.9409e+00	-1.0000e+02	-3.8571e+00
-2.0630e+00	-8.6476e+00	-7.2083e+00	-3.1216e+00	-1.0000e+02	-8.7205e+00	-1.0000e+02	-3.6477e+00
-2.0079e+00	-8.4276e+00	-6.9883e+00	-2.9928e+00	-1.0000e+02	-8.5000e+00	-1.0000e+02	-3.4329e+00
-1.9528e+00	-8.2076e+00	-6.7683e+00	-2.8593e+00	-1.0000e+02	-8.2796e+00	-1.0000e+02	-3.2142e+00
-1.8976e+00	-7.9876e+00	-6.5484e+00	-2.7206e+00	-1.0000e+02	-8.0592e+00	-1.0000e+02	-2.9934e+00
-1.8425e+00	-7.7677e+00	-6.3284e+00	-2.5768e+00	-1.0000e+02	-7.8387e+00	-1.0000e+02	-2.7733e+00
-1.7874e+00	-7.5478e+00	-6.1085e+00	-2.4280e+00	-1.0000e+02	-7.6183e+00	-1.0000e+02	-2.5560e+00
-1.7323e+00	-7.3279e+00	-5.8886e+00	-2.2749e+00	-1.0000e+02	-7.3980e+00	-1.0000e+02	-2.3431e+00
-1.6772e+00	-7.1081e+00	-5.6688e+00	-2.1179e+00	-1.0000e+02	-7.1776e+00	-1.0000e+02	-2.1341e+00
-1.6220e+00	-6.8883e+00	-5.4491e+00	-1.9563e+00	-1.0000e+02	-6.9573e+00	-1.0000e+02	-1.9267e+00
-1.5669e+00	-6.6686e+00	-5.2294e+00	-1.7884e+00	-1.0000e+02	-6.7370e+00	-1.0000e+02	-1.7176e+00
-1.5118e+00	-6.4490e+00	-5.0099e+00	-1.6164e+00	-1.0000e+02	-6.5168e+00	-1.0000e+02	-1.5098e+00
-1.4567e+00	-6.2296e+00	-4.7904e+00	-1.4284e+00	-1.0000e+02	-6.2966e+00	-1.0000e+02	-1.2866e+00
-1.4016e+00	-6.0103e+00	-4.5712e+00	-1.2352e+00	-1.0000e+02	-6.0766e+00	-1.0000e+02	-1.0640e+00
-1.3465e+00	-5.7913e+00	-4.3522e+00	-1.0390e+00	-1.0000e+02	-5.8566e+00	-1.0000e+02	-8.4350e-01
-1.2913e+00	-5.5725e+00	-4.1335e+00	-8.4087e-01	-1.0000e+02	-5.6368e+00	-1.0000e+02	-6.2427e-01
-1.2362e+00	-5.3541e+00	-3.9152e+00	-6.3935e-01	-1.0000e+02	-5.4173e+00	-1.0000e+02	-4.0612e-01
-1.1811e+00	-5.1362e+00	-3.6973e+00	-4.3691e-01	-1.0000e+02	-5.1979e+00	-1.0000e+02	-1.8891e-01
-1.1260e+00	-4.9189e+00	-3.4801e+00	-2.3385e-01	-1.0000e+02	-4.9789e+00	-1.0000e+02	2.7312e-02
-1.0709e+00	-4.7024e+00	-3.2637e+00	-3.1092e-02	-1.0000e+02	-4.7604e+00	-1.0000e+02	2.4236e-01
-1.0157e+00	-4.4869e+00	-3.0484e+00	1.7035e-01	-1.0000e+02	-4.5423e+00	-1.0000e+02	4.5597e-01
-9.6063e-01	-4.2726e+00	-2.8343e+00	3.6935e-01	-1.0000e+02	-4.3250e+00	-1.0000e+02	6.6779e-01
-9.0551e-01	-4.0599e+00	-2.6219e+00	5.6429e-01	-1.0000e+02	-4.1086e+00	-1.0000e+02	8.7696e-01
-8.5039e-01	-3.8492e+00	-2.4116e+00	7.5404e-01	-1.0000e+02	-3.8934e+00	-1.0000e+02	1.0836e+00
-7.9528e-01	-3.6411e+00	-2.2040e+00	9.3665e-01	-1.0000e+02	-3.6796e+00	-1.0000e+02	1.2866e+00
-7.4016e-01	-3.4361e+00	-1.9996e+00	1.1095e+00	-1.0000e+02	-3.4677e+00	-1.0000e+02	1.4847e+00
-6.8504e-01	-3.2350e+00	-1.7993e+00	1.2697e+00	-1.0000e+02	-3.2582e+00	-1.0000e+02	1.6768e+00
-6.2992e-01	-3.0387e+00	-1.6040e+00	1.4136e+00	-1.0000e+02	-3.0518e+00	-1.0000e+02	1.8618e+00
-5.7480e-01	-2.8482e+00	-1.4148e+00	1.5352e+00	-1.0000e+02	-2.8493e+00	-1.0000e+02	2.0375e+00
-5.1969e-01	-2.6647e+00	-1.2329e+00	1.6282e+00	-1.0000e+02	-2.6516e+00	-1.0000e+02	2.2036e+00
-4.6457e-01	-2.4893e+00	-1.0596e+00	1.6801e+00	-1.0000e+02	-2.4601e+00	-1.0000e+02	2.3581e+00
-4.0945e-01	-2.3233e+00	-8.9635e-01	1.6620e+00	-1.0000e+02	-2.2760e+00	-1.0000e+02	2.4976e+00
-3.5433e-01	-2.1679e+00	-7.4433e-01	1.5013e+00	-1.0000e+02	-2.1012e+00	-1.0000e+02	2.6237e+00
-2.9921e-01	-2.0241e+00	-6.0484e-01	-1.0000e+02	-1.0000e+02	-1.9376e+00	5.0952e-03	2.7319e+00
-2.4409e-01	-1.8927e+00	-4.7885e-01	-1.0000e+02	-1.0000e+02	-1.7875e+00	1.7428e+00	2.8237e+00
-1.8898e-01	-1.7744e+00	-3.6711e-01	-1.0000e+02	-1.0000e+02	-1.6533e+00	2.1181e+00	2.8970e+00
-1.3386e-01	-1.6691e+00	-2.7009e-01	-1.0000e+02	-1.0000e+02	-1.5374e+00	2.3524e+00	2.9505e+00
-7.8740e-02	-1.5771e+00	-1.8800e-01	-1.0000e+02	-1.0000e+02	-1.4425e+00	2.5162e+00	2.9816e+00
-2.3622e-02	-1.4980e+00	-1.2087e-01	-1.0000e+02	-1.0000e+02	-1.3711e+00	2.3943e+00	2.8358e+00
3.1496e-02	-1.4516e+00	-8.8743e-02	-1.0000e+02	-1.0000e+02	-1.3256e+00	1.5740e+00	1.4488e+00
8.6614e-02	-1.4366e+00	-9.0429e-02	-1.0000e+02	2.9023e+00	-1.3081e+00	2.2560e+00	-1.0000e+02
1.4173e-01	-1.4516e+00	-1.2469e-01	-1.0000e+02	3.2222e+00	-1.3209e+00	2.3538e+00	-1.0000e+02
1.9685e-01	-1.4966e+00	-1.9141e-01	-1.0000e+02	3.3924e+00	-1.3656e+00	2.2893e+00	-1.0000e+02
2.5197e-01	-1.5720e+00	-2.9121e-01	-1.0000e+02	3.4847e+00	-1.4434e+00	2.0323e+00	-1.0000e+02
3.0709e-01	-1.6792e+00	-4.2525e-01	-1.0000e+02	3.5222e+00	-1.5548e+00	1.0069e+00	-1.0000e+02
3.6220e-01	-1.8199e+00	-5.9518e-01	1.8509e+00	3.5122e+00	-1.6994e+00	-1.0000e+02	-1.0000e+02
4.1732e-01	-1.9962e+00	-8.0285e-01	2.0730e+00	3.4567e+00	-1.8749e+00	-1.0000e+02	-1.0000e+02
4.7244e-01	-2.2103e+00	-1.0501e+00	2.1132e+00	3.3559e+00	-2.0770e+00	-1.0000e+02	-1.0000e+02
5.2756e-01	-2.4640e+00	-1.3389e+00	2.0592e+00	3.2087e+00	-2.2984e+00	-1.0000e+02	-1.0000e+02
5.8268e-01	-2.7594e+00	-1.6706e+00	1.9392e+00	3.0141e+00	-2.5282e+00	-1.0000e+02	-1.0000e+02
6.3780e-01	-3.0975e+00	-2.0465e+00	1.7706e+00	2.7705e+00	-2.7533e+00	-1.0000e+02	-1.0000e+02
6.9291e-01	-3.4784e+00	-2.4661e+00	1.5653e+00	2.4766e+00	-2.9637e+00	-1.0000e+02	-1.0000e+02
7.4803e-01	-3.8985e+00	-2.9258e+00	1.3287e+00	2.1319e+00	-3.1570e+00	-1.0000e+02	-1.0000e+02
8.0315e-01	-4.3463e+00	-3.4139e+00	1.0597e+00	1.7398e+00	-3.3394e+00	-1.0000e+02	-1.0000e+02
8.5827e-01	-4.7973e+00	-3.9057e+00	7.5993e-01	1.3138e+00	-3.5214e+00	-1.0000e+02	-1.0000e+02
9.1339e-01	-5.2175e+00	-4.3672e+00	4.4396e-01	8.8444e-01	-3.7129e+00	-1.0000e+02	-1.0000e+02
9.6850e-01	-5.5861e+00	-4.7773e+00	1.3917e-01	4.9316e-01	-3.9220e+00	-1.0000e+02	-1.0000e+02
1.0236e+00	-5.9104e+00	-5.1435e+00	-1.3363e-01	1.6111e-01	-4.1564e+00	-1.0000e+02	-1.0000e+02
1.0787e+00	-6.2098e+00	-5.4851e+00	-3.7614e-01	-1.2544e-01	-4.4243e+00	-1.0000e+02	-1.0000e+02
1.1339e+00	-6.4985e+00	-5.8160e+00	-6.0173e-01	-3.8889e-01	-4.7358e+00	-1.0000e+02	-1.0000e+02
1.1890e+00	-6.7842e+00	-6.1441e+00	-8.2015e-01	-6.4231e-01	-5.1047e+00	-1.0000e+02	-1.0000e+02
1.2441e+00	-7.0730e+00	-6.4755e+00	-1.0353e+00	-8.9124e-01	-5.5491e+00	-1.0000e+02	-1.0000e+02
1.2992e+00	-7.3740e+00	-6.8192e+00	-1.2478e+00	-1.1384e+00	-6.0903e+00	-1.0000e+02	-1.0000e+02
1.3543e+00	-7.7070e+00	-7.1949e+00	-1.4564e+00	-1.3870e+00	-6.7340e+00	-1.0000e+02	-1.0000e+02
1.4094e+00	-8.1356e+00	-7.6663e+00	-1.6497e+00	-1.6508e+00	-7.4288e+00	-1.0000e+02	-1.0000e+02
1.4646e+00	-9.6204e+00	-1.0000e+02	-1.0000e+02	-1.0000e+02	-8.1575e+00	-1.0000e+02	-1.0000e+02
1.5197e+00	-1.1201e+01	-1.0000e+02	-1.0000e+02	-1.0000e+02	-9.0325e+00	-1.0000e+02	-1.0000e+02
1.5748e+00	-1.2903e+01	-1.0000e+02	-1.0000e+02	-1.0000e+02	-1.0140e+01	-1.0000e+02	-1.0000e+02
1.6299e+00	-1.4751e+01	-1.0000e+02	-1.0000e+02	-1.0000e+02	-1.1568e+01	-1.0000e+02	-1.0000e+02
1.6850e+00	-1.6773e+01	-1.0000e+02	-1.0000e+02	-1.0000e+02	-1.3339e+01	-1.0000e+02	-1.0000e+02
1.7402e+00	-1.8971e+01	-1.0000e+02	-1.0000e+02	-1.0000e+02	-1.5857e+01	-1.0000e+02	-1.0000e+02
1.7953e+00	-2.1314e+01	-1.0000e+02	-1.0000e+02	-1.0000e+02	-1.9847e+01	-1.0000e+02	-1.0000e+02
1.8504e+00	-2.3797e+01	-1.0000e+02	-1.0000e+02	-1.0000e+02	-2.2612e+01	-1.0000e+02	-1.0000e+02
1.9055e+00	-2.6523e+01	-1.0000e+02	-1.0000e+02	-1.0000e+02	-2.5151e+01	-1.0000e+02	-1.0000e+02
1.9606e+00	-2.9622e+01	-1.0000e+02	-1.0000e+02	-1.0000e+02	-2.8168e+01	-1.0000e+02	-1.0000e+02
2.0157e+00	-3.3193e+01	-1.0000e+02	-1.0000e+02	-1.0000e+02	-3.1758e+01	-1.0000e+02	-1.0000e+02
2.0709e+00	-3.7328e+01	-1.0000e+02	-1.0000e+02	-1.0000e+02	-3.5392e+01	-1.0000e+02	-1.0000e+02
2.1260e+00	-4.2125e+01	-1.0000e+02	-1.0000e+02	-1.0000e+02	-3.8976e+01	-1.0000e+02	-1.0000e+02
2.1811e+00	-4.7688e+01	-1.0000e+02	-1.0000e+02	-1.0000e+02	-4.3471e+01	-1.0000e+02	-1.0000e+02
2.2362e+00	-5.4126e+01	-1.0000e+02	-1.0000e+02	-1.0000e+02	-4.9090e+01	-1.0000e+02	-1.0000e+02
2.2913e+00	-6.1569e+01	-1.0000e+02	-1.0000e+02	-1.0000e+02	-5.7016e+01	-1.0000e+02	-1.0000e+02
2.3465e+00	-6.9525e+01	-1.0000e+02	-1.0000e+02	-1.0000e+02	-6.5589e+01	-1.0000e+02	-1.0000e+02
2.4016e+00	-7.6564e+01	-1.0000e+02	-1.0000e+02	-1.0000e+02	-7.2540e+01	-1.0000e+02	-1.0000e+02
2.4567e+00	-8.3704e+01	-1.0000e+02	-1.0000e+02	-1.0000e+02	-7.9671e+01	-1.0000e+02	-1.0000e+02
2.5118e+00	-9.1063e+01	-1.0000e+02	-1.0000e+02	-1.0000e+02	-8.6986e+01	-1.0000e+02	-1.0000e+02
2.5669e+00	-inf	-1.0000e+02	-1.0000e+02	-1.0000e+02	-9.1013e+01	-1.0000e+02	-1.0000e+02
2.6220e+00	-inf	-1.0000e+02	-1.0000e+02	-1.0000e+02	-1.0877e+02	-1.0000e+02	-1.0000e+02
2.6772e+00	-inf	-1.0000e+02	-1.0000e+02	-1.0000e+02	-1.2901e+02	-1.0000e+02	-1.0000e+02
2.7323e+00	-inf	-1.0000e+02	-1.0000e+02	-1.0000e+02	-1.4693e+02	-1.0000e+02	-1.0000e+02
2.7874e+00	-inf	-1.0000e+02	-1.0000e+02	-1.0000e+02	-1.6651e+02	-1.0000e+02	-1.0000e+02
2.8425e+00	-inf	-1.0000e+02	-1.0000e+02	-1.0000e+02	-1.8602e+02	-1.0000e+02	-1.0000e+02
2.8976e+00	-inf	-1.0000e+02	-1.0000e+02	-1.0000e+02	-2.0041e+02	-1.0000e+02	-1.0000e+02
2.9528e+00	-inf	-1.0000e+02	-1.0000e+02	-1.0000e+02	-inf	-1.0000e+02	-1.0000e+02
3.0079e+00	-inf	-1.0000e+02	-1.0000e+02	-1.0000e+02	-inf	-1.0000e+02	-1.0000e+02
3.0630e+00	-inf	-1.0000e+02	-1.0000e+02	-1.0000e+02	-inf	-1.0000e+02	-1.0000e+02
3.1181e+00	-inf	-1.0000e+02	-1.0000e+02	-1.0000e+02	-inf	-1.0000e+02	-1.0000e+02
3.1732e+00	-inf	-1.0000e+02	-1.0000e+02	-1.0000e+02	-inf	-1.0000e+02	-1.0000e+02
3.2283e+00	-inf	-1.0000e+02	-1.0000e+02	-1.0000e+02	-inf	-1.0000e+02	-1.0000e+02
3.2835e+00	-inf	-1.0000e+02	-1.0000e+02	-1.0000e+02	-inf	-1.0000e+02	-1.0000e+02
3.3386e+00	-inf	-1.0000e+02	-1.0000e+02	-1.0000e+02	-inf	-1.0000e+02	-1.0000e+02
3.3937e+00	-inf	-1.0000e+02	-1.0000e+02	-1.0000e+02	-inf	-1.0000e+02	-1.0000e+02
3.4488e+00	-inf	-1.0000e+02	-1.0000e+02	-1.0000e+02	-inf	-1.0000e+02	-1.0000e+02
3.5039e+00	-inf	-1.0000e+02	-1.0000e+02	-1.0000e+02	-inf	-1.0000e+02	-1.0000e+02
3.5591e+00	-inf	-1.0000e+02	-1.0000e+02	-1.0000e+02	-inf	-1.0000e+02	-1.0000e+02
3.6142e+00	-inf	-1.0000e+02	-1.0000e+02	-1.0000e+02	-inf	-1.0000e+02	-1.0000e+02
3.6693e+00	-inf	-1.0000e+02	-1.0000e+02	-1.0000e+02	-inf	-1.0000e+02	-1.0000e+02
3.7244e+00	-inf	-1.0000e+02	-1.0000e+02	-1.0000e+02	-inf	-1.0000e+02	-1.0000e+02
3.7795e+00	-inf	-1.0000e+02	-1.0000e+02	-1.0000e+02	-inf	-1.0000e+02	-1.0000e+02
3.8346e+00	-inf	-1.0000e+02	-1.0000e+02	-1.0000e+02	-inf	-1.0000e+02	-1.0000e+02
3.8898e+00	-inf	-1.0000e+02	-1.0000e+02	-1.0000e+02	-inf	-1.0000e+02	-1.0000e+02
3.9449e+00	-inf	-1.0000e+02	-1.0000e+02	-1.0000e+02	-inf	-1.0000e+02	-1.0000e+02
4.0000e+00	-inf	-1.0000e+02	-1.0000e+02	-1.0000e+02	-inf	-1.0000e+02	-1.0000e+02
