# Supplementary material for: Radiative plasma simulations of black hole accretion flow coronae in the hard and soft states
Source: Nat Commun. 2024 Aug 15;15:7026. doi: 10.1038/s41467-024-51257-1 (PMC11327351; doi:10.1038/s41467-024-51257-1)
Supplement: Supplementary file 3 — Source Data [file 41467_2024_51257_MOESM3_ESM.zip › Source Data/fig2b.txt]

# p (m_e c)	p d tau_T/dp [l=0.1]	[l=0.2]	[l=0.4]	[l=1.0]	[l=3.0]	[l=6.0]	[l=10.0]
1.0000e-02	1.3220e-05	1.3843e-05	1.4282e-05	1.6406e-05	5.5298e-06	4.7392e-06	7.3475e-06
1.0746e-02	1.5857e-05	1.7688e-05	1.8127e-05	1.9299e-05	7.0190e-06	6.1466e-06	7.9520e-06
1.1548e-02	2.2083e-05	2.0984e-05	2.2925e-05	2.3621e-05	8.9233e-06	8.5880e-06	1.2137e-05
1.2409e-02	2.7393e-05	2.6331e-05	2.9480e-05	2.6294e-05	1.0632e-05	9.9092e-06	1.3300e-05
1.3335e-02	3.5339e-05	3.3728e-05	3.4973e-05	3.5449e-05	1.3550e-05	1.1518e-05	1.7904e-05
1.4330e-02	4.1418e-05	4.1675e-05	4.5190e-05	4.2554e-05	1.6699e-05	1.4964e-05	1.9810e-05
1.5399e-02	5.0427e-05	5.0061e-05	5.3613e-05	5.5042e-05	2.0679e-05	1.9503e-05	2.6042e-05
1.6548e-02	6.3794e-05	6.5259e-05	6.6211e-05	6.8445e-05	2.6343e-05	2.2863e-05	3.2180e-05
1.7783e-02	7.7380e-05	7.9944e-05	8.0676e-05	8.2397e-05	3.2129e-05	2.8636e-05	4.0504e-05
1.9110e-02	9.3677e-05	1.0184e-04	1.0459e-04	1.0620e-04	3.8318e-05	3.5731e-05	4.8596e-05
2.0535e-02	1.2140e-04	1.2268e-04	1.2393e-04	1.3246e-04	4.9084e-05	4.6214e-05	5.7617e-05
2.2067e-02	1.4901e-04	1.5278e-04	1.5461e-04	1.6003e-04	6.1267e-05	5.5578e-05	7.3707e-05
2.3714e-02	1.8102e-04	1.8757e-04	1.8977e-04	2.0328e-04	7.5269e-05	6.8934e-05	9.0123e-05
2.5483e-02	2.2947e-04	2.3243e-04	2.4723e-04	2.4675e-04	9.2578e-05	8.6024e-05	1.0891e-04
2.7384e-02	2.8953e-04	2.9524e-04	3.0245e-04	3.0634e-04	1.1433e-04	1.0665e-04	1.3742e-04
2.9427e-02	3.4827e-04	3.5969e-04	3.7295e-04	3.7493e-04	1.4414e-04	1.3146e-04	1.7792e-04
3.1623e-02	4.4081e-04	4.4780e-04	4.6447e-04	4.7461e-04	1.7733e-04	1.5981e-04	2.0596e-04
3.3982e-02	5.4250e-04	5.4968e-04	5.7301e-04	5.8081e-04	2.2427e-04	1.9925e-04	2.6465e-04
3.6517e-02	6.7207e-04	6.8386e-04	7.0635e-04	7.3304e-04	2.7175e-04	2.4822e-04	3.1557e-04
3.9242e-02	8.2987e-04	8.5225e-04	8.7415e-04	8.9421e-04	3.3741e-04	3.0179e-04	3.9374e-04
4.2170e-02	1.0377e-03	1.0592e-03	1.0960e-03	1.1187e-03	4.1893e-04	3.8000e-04	4.8470e-04
4.5316e-02	1.2806e-03	1.3206e-03	1.3506e-03	1.3911e-03	5.1718e-04	4.7070e-04	5.8873e-04
4.8697e-02	1.6013e-03	1.6318e-03	1.6771e-03	1.7201e-03	6.4659e-04	5.7933e-04	7.2847e-04
5.2330e-02	1.9674e-03	2.0141e-03	2.0754e-03	2.1224e-03	7.9608e-04	7.1841e-04	8.9941e-04
5.6234e-02	2.4546e-03	2.5042e-03	2.5899e-03	2.6237e-03	9.9276e-04	8.7718e-04	1.0790e-03
6.0430e-02	3.0296e-03	3.1086e-03	3.1909e-03	3.2750e-03	1.2257e-03	1.0747e-03	1.3257e-03
6.4938e-02	3.7801e-03	3.8314e-03	3.9531e-03	4.0651e-03	1.5071e-03	1.3330e-03	1.6209e-03
6.9783e-02	4.6475e-03	4.7358e-03	4.8591e-03	5.0192e-03	1.8705e-03	1.6322e-03	1.9490e-03
7.4989e-02	5.7593e-03	5.8664e-03	5.9973e-03	6.1880e-03	2.3061e-03	2.0232e-03	2.3622e-03
8.0584e-02	7.1234e-03	7.2581e-03	7.4713e-03	7.6695e-03	2.8467e-03	2.4596e-03	2.8661e-03
8.6596e-02	8.8087e-03	8.9795e-03	9.2109e-03	9.4461e-03	3.5147e-03	3.0118e-03	3.4584e-03
9.3057e-02	1.0877e-02	1.1091e-02	1.1365e-02	1.1664e-02	4.3337e-03	3.6777e-03	4.1489e-03
1.0000e-01	1.3437e-02	1.3722e-02	1.4078e-02	1.4390e-02	5.3425e-03	4.5139e-03	5.0292e-03
1.0746e-01	1.6601e-02	1.6914e-02	1.7403e-02	1.7739e-02	6.5635e-03	5.4937e-03	6.0192e-03
1.1548e-01	2.0444e-02	2.0832e-02	2.1402e-02	2.1850e-02	8.0518e-03	6.7231e-03	7.2724e-03
1.2409e-01	2.5198e-02	2.5694e-02	2.6312e-02	2.6911e-02	9.8717e-03	8.1609e-03	8.6739e-03
1.3335e-01	3.0962e-02	3.1591e-02	3.2332e-02	3.3047e-02	1.2112e-02	9.8824e-03	1.0450e-02
1.4330e-01	3.8060e-02	3.8832e-02	3.9765e-02	4.0528e-02	1.4809e-02	1.1932e-02	1.2485e-02
1.5399e-01	4.6713e-02	4.7594e-02	4.8785e-02	4.9713e-02	1.8035e-02	1.4446e-02	1.5008e-02
1.6548e-01	5.7226e-02	5.8344e-02	5.9624e-02	6.0551e-02	2.1955e-02	1.7455e-02	1.7897e-02
1.7783e-01	6.9888e-02	7.1249e-02	7.2896e-02	7.4046e-02	2.6601e-02	2.0930e-02	2.1338e-02
1.9110e-01	8.5341e-02	8.6816e-02	8.8706e-02	8.9966e-02	3.2176e-02	2.5135e-02	2.5273e-02
2.0535e-01	1.0381e-01	1.0563e-01	1.0783e-01	1.0914e-01	3.8735e-02	2.9990e-02	2.9916e-02
2.2067e-01	1.2581e-01	1.2813e-01	1.3059e-01	1.3178e-01	4.6456e-02	3.5787e-02	3.5382e-02
2.3714e-01	1.5243e-01	1.5480e-01	1.5759e-01	1.5868e-01	5.5473e-02	4.2361e-02	4.1638e-02
2.5483e-01	1.8368e-01	1.8646e-01	1.8959e-01	1.9044e-01	6.5973e-02	4.9958e-02	4.8735e-02
2.7384e-01	2.2049e-01	2.2357e-01	2.2719e-01	2.2730e-01	7.7865e-02	5.8740e-02	5.6782e-02
2.9427e-01	2.6335e-01	2.6695e-01	2.7034e-01	2.6992e-01	9.1524e-02	6.8757e-02	6.6070e-02
3.1623e-01	3.1312e-01	3.1700e-01	3.2059e-01	3.1866e-01	1.0679e-01	7.9797e-02	7.6303e-02
3.3982e-01	3.6988e-01	3.7415e-01	3.7763e-01	3.7397e-01	1.2380e-01	9.2289e-02	8.7778e-02
3.6517e-01	4.3429e-01	4.3885e-01	4.4175e-01	4.3522e-01	1.4240e-01	1.0603e-01	1.0066e-01
3.9242e-01	5.0674e-01	5.1057e-01	5.1306e-01	5.0332e-01	1.6253e-01	1.2086e-01	1.1445e-01
4.2170e-01	5.8534e-01	5.8991e-01	5.9070e-01	5.7684e-01	1.8395e-01	1.3680e-01	1.2951e-01
4.5316e-01	6.7175e-01	6.7526e-01	6.7443e-01	6.5503e-01	2.0629e-01	1.5379e-01	1.4533e-01
4.8697e-01	7.6294e-01	7.6572e-01	7.6220e-01	7.3579e-01	2.2917e-01	1.7099e-01	1.6138e-01
5.2330e-01	8.5734e-01	8.5938e-01	8.5192e-01	8.1822e-01	2.5185e-01	1.8818e-01	1.7706e-01
5.6234e-01	9.5296e-01	9.5297e-01	9.4134e-01	8.9888e-01	2.7382e-01	2.0446e-01	1.9181e-01
6.0430e-01	1.0466e+00	1.0445e+00	1.0274e+00	9.7534e-01	2.9417e-01	2.1959e-01	2.0491e-01
6.4938e-01	1.1347e+00	1.1298e+00	1.1064e+00	1.0445e+00	3.1224e-01	2.3236e-01	2.1604e-01
6.9783e-01	1.2135e+00	1.2054e+00	1.1761e+00	1.1031e+00	3.2728e-01	2.4264e-01	2.2438e-01
7.4989e-01	1.2800e+00	1.2684e+00	1.2317e+00	1.1477e+00	3.3822e-01	2.4988e-01	2.2953e-01
8.0584e-01	1.3309e+00	1.3155e+00	1.2713e+00	1.1766e+00	3.4500e-01	2.5379e-01	2.3062e-01
8.6596e-01	1.3624e+00	1.3428e+00	1.2918e+00	1.1889e+00	3.4719e-01	2.5406e-01	2.2804e-01
9.3057e-01	1.3745e+00	1.3515e+00	1.2938e+00	1.1819e+00	3.4422e-01	2.5064e-01	2.2191e-01
1.0000e+00	1.3649e+00	1.3387e+00	1.2756e+00	1.1577e+00	3.3700e-01	2.4354e-01	2.1190e-01
1.0746e+00	1.3361e+00	1.3059e+00	1.2383e+00	1.1163e+00	3.2493e-01	2.3329e-01	1.9896e-01
1.1548e+00	1.2881e+00	1.2554e+00	1.1848e+00	1.0601e+00	3.0903e-01	2.2039e-01	1.8428e-01
1.2409e+00	1.2245e+00	1.1894e+00	1.1171e+00	9.9209e-01	2.8986e-01	2.0590e-01	1.6900e-01
1.3335e+00	1.1470e+00	1.1103e+00	1.0386e+00	9.1525e-01	2.6845e-01	1.9020e-01	1.5364e-01
1.4330e+00	1.0607e+00	1.0238e+00	9.5224e-01	8.3327e-01	2.4566e-01	1.7403e-01	1.3806e-01
1.5399e+00	9.6772e-01	9.3154e-01	8.6134e-01	7.4794e-01	2.2219e-01	1.5805e-01	1.2319e-01
1.6548e+00	8.7246e-01	8.3669e-01	7.6968e-01	6.6333e-01	1.9892e-01	1.4232e-01	1.0909e-01
1.7783e+00	7.7724e-01	7.4330e-01	6.8004e-01	5.8126e-01	1.7602e-01	1.2727e-01	9.5876e-02
1.9110e+00	6.8460e-01	6.5223e-01	5.9340e-01	5.0309e-01	1.5421e-01	1.1275e-01	8.3274e-02
2.0535e+00	5.9687e-01	5.6615e-01	5.1222e-01	4.3052e-01	1.3361e-01	9.8915e-02	7.1486e-02
2.2067e+00	5.1435e-01	4.8631e-01	4.3680e-01	3.6380e-01	1.1446e-01	8.5779e-02	6.0379e-02
2.3714e+00	4.3887e-01	4.1315e-01	3.6880e-01	3.0430e-01	9.6992e-02	7.3339e-02	4.9420e-02
2.5483e+00	3.7072e-01	3.4727e-01	3.0749e-01	2.5074e-01	8.0977e-02	6.1498e-02	3.9350e-02
2.7384e+00	3.0979e-01	2.8856e-01	2.5368e-01	2.0401e-01	6.6567e-02	5.0427e-02	2.9949e-02
2.9427e+00	2.5611e-01	2.3737e-01	2.0617e-01	1.6365e-01	5.3715e-02	4.0146e-02	2.1739e-02
3.1623e+00	2.0924e-01	1.9267e-01	1.6561e-01	1.2921e-01	4.2414e-02	3.1014e-02	1.4960e-02
3.3982e+00	1.6902e-01	1.5458e-01	1.3110e-01	1.0025e-01	3.2615e-02	2.2939e-02	9.8386e-03
3.6517e+00	1.3459e-01	1.2225e-01	1.0198e-01	7.6117e-02	2.4332e-02	1.6108e-02	6.0854e-03
3.9242e+00	1.0577e-01	9.5088e-02	7.7984e-02	5.6494e-02	1.7521e-02	1.0751e-02	3.5757e-03
4.2170e+00	8.1695e-02	7.2915e-02	5.8409e-02	4.0946e-02	1.2125e-02	6.7515e-03	1.9371e-03
4.5316e+00	6.2053e-02	5.4709e-02	4.2860e-02	2.8776e-02	8.0065e-03	3.9663e-03	9.7735e-04
4.8697e+00	4.6155e-02	4.0218e-02	3.0718e-02	1.9625e-02	4.9994e-03	2.1859e-03	4.5615e-04
5.2330e+00	3.3654e-02	2.8836e-02	2.1344e-02	1.2868e-02	2.9405e-03	1.1119e-03	1.9038e-04
5.6234e+00	2.3885e-02	2.0120e-02	1.4365e-02	8.0973e-03	1.6234e-03	5.1945e-04	6.9103e-05
6.0430e+00	1.6437e-02	1.3703e-02	9.3347e-03	4.8712e-03	8.3230e-04	2.2047e-04	1.9206e-05
6.4938e+00	1.1017e-02	8.9933e-03	5.8642e-03	2.7891e-03	3.9615e-04	8.3439e-05	5.0223e-06
6.9783e+00	7.1938e-03	5.6764e-03	3.5021e-03	1.4989e-03	1.7278e-04	2.7861e-05	1.0231e-06
7.4989e+00	4.4672e-03	3.4302e-03	1.9979e-03	7.4425e-04	6.7566e-05	8.2146e-06	1.3951e-07
8.0584e+00	2.6765e-03	1.9922e-03	1.0916e-03	3.4365e-04	2.4219e-05	2.0393e-06	0.0000e+00
8.6596e+00	1.5254e-03	1.0973e-03	5.5437e-04	1.4194e-04	7.8125e-06	4.5956e-07	0.0000e+00
9.3057e+00	8.2621e-04	5.7568e-04	2.6301e-04	5.4968e-05	2.2949e-06	5.7445e-08	0.0000e+00
1.0000e+01	4.1814e-04	2.8477e-04	1.1356e-04	2.0178e-05	7.9346e-07	0.0000e+00	0.0000e+00
1.0746e+01	1.9918e-04	1.2491e-04	4.6582e-05	6.2988e-06	1.0986e-07	0.0000e+00	0.0000e+00
1.1548e+01	8.2068e-05	5.4858e-05	1.5857e-05	1.5381e-06	1.2207e-08	0.0000e+00	0.0000e+00
1.2409e+01	3.5449e-05	1.9995e-05	4.7241e-06	4.0283e-07	0.0000e+00	0.0000e+00	0.0000e+00
1.3335e+01	1.3037e-05	7.3242e-06	1.4282e-06	1.0986e-07	0.0000e+00	0.0000e+00	0.0000e+00
1.4330e+01	4.1748e-06	2.1973e-06	3.2959e-07	0.0000e+00	0.0000e+00	0.0000e+00	0.0000e+00
1.5399e+01	1.0620e-06	6.9580e-07	1.0986e-07	0.0000e+00	0.0000e+00	0.0000e+00	0.0000e+00
1.6548e+01	1.4648e-07	1.0986e-07	0.0000e+00	0.0000e+00	0.0000e+00	0.0000e+00	0.0000e+00
1.7783e+01	7.3242e-08	0.0000e+00	0.0000e+00	0.0000e+00	0.0000e+00	0.0000e+00	0.0000e+00
1.9110e+01	0.0000e+00	0.0000e+00	0.0000e+00	0.0000e+00	0.0000e+00	0.0000e+00	0.0000e+00
2.0535e+01	0.0000e+00	0.0000e+00	0.0000e+00	0.0000e+00	0.0000e+00	0.0000e+00	0.0000e+00
2.2067e+01	0.0000e+00	0.0000e+00	0.0000e+00	0.0000e+00	0.0000e+00	0.0000e+00	0.0000e+00
2.3714e+01	0.0000e+00	0.0000e+00	0.0000e+00	0.0000e+00	0.0000e+00	0.0000e+00	0.0000e+00
2.5483e+01	0.0000e+00	0.0000e+00	0.0000e+00	0.0000e+00	0.0000e+00	0.0000e+00	0.0000e+00
2.7384e+01	0.0000e+00	0.0000e+00	0.0000e+00	0.0000e+00	0.0000e+00	0.0000e+00	0.0000e+00
2.9427e+01	0.0000e+00	0.0000e+00	0.0000e+00	0.0000e+00	0.0000e+00	0.0000e+00	0.0000e+00
3.1623e+01	0.0000e+00	0.0000e+00	0.0000e+00	0.0000e+00	0.0000e+00	0.0000e+00	0.0000e+00
3.3982e+01	0.0000e+00	0.0000e+00	0.0000e+00	0.0000e+00	0.0000e+00	0.0000e+00	0.0000e+00
3.6517e+01	0.0000e+00	0.0000e+00	0.0000e+00	0.0000e+00	0.0000e+00	0.0000e+00	0.0000e+00
3.9242e+01	0.0000e+00	0.0000e+00	0.0000e+00	0.0000e+00	0.0000e+00	0.0000e+00	0.0000e+00
4.2170e+01	0.0000e+00	0.0000e+00	0.0000e+00	0.0000e+00	0.0000e+00	0.0000e+00	0.0000e+00
4.5316e+01	0.0000e+00	0.0000e+00	0.0000e+00	0.0000e+00	0.0000e+00	0.0000e+00	0.0000e+00
4.8697e+01	0.0000e+00	0.0000e+00	0.0000e+00	0.0000e+00	0.0000e+00	0.0000e+00	0.0000e+00
5.2330e+01	0.0000e+00	0.0000e+00	0.0000e+00	0.0000e+00	0.0000e+00	0.0000e+00	0.0000e+00
5.6234e+01	0.0000e+00	0.0000e+00	0.0000e+00	0.0000e+00	0.0000e+00	0.0000e+00	0.0000e+00
6.0430e+01	0.0000e+00	0.0000e+00	0.0000e+00	0.0000e+00	0.0000e+00	0.0000e+00	0.0000e+00
6.4938e+01	0.0000e+00	0.0000e+00	0.0000e+00	0.0000e+00	0.0000e+00	0.0000e+00	0.0000e+00
6.9783e+01	0.0000e+00	0.0000e+00	0.0000e+00	0.0000e+00	0.0000e+00	0.0000e+00	0.0000e+00
7.4989e+01	0.0000e+00	0.0000e+00	0.0000e+00	0.0000e+00	0.0000e+00	0.0000e+00	0.0000e+00
8.0584e+01	0.0000e+00	0.0000e+00	0.0000e+00	0.0000e+00	0.0000e+00	0.0000e+00	0.0000e+00
8.6596e+01	0.0000e+00	0.0000e+00	0.0000e+00	0.0000e+00	0.0000e+00	0.0000e+00	0.0000e+00
9.3057e+01	0.0000e+00	0.0000e+00	0.0000e+00	0.0000e+00	0.0000e+00	0.0000e+00	0.0000e+00
